# Supplementary material for: CRISPR-Cas immunity is repressed by the LysR-type transcriptional regulator PigU
Source: Nucleic Acids Res. 2023 Dec 7;52(2):755–68. doi: 10.1093/nar/gkad1165 (PMC10810281; doi:10.1093/nar/gkad1165)
Supplement: gkad1165_supplemental_files [file gkad1165_supplemental_files.zip]

Archive with 6 entries (6 files):
- Smith_et_al_2023_NAR_supplementary.pdf
- Table S4. SorTn-seq mapping and insertion summary.xlsx
- Table S5. Features enriched in CRISPR3 SorTn-seq.xlsx
- Table S6. Features enriched in CRISPR4 SorTn-seq.xlsx
- Table S7. SorTn-seq enrichment comparisons.xlsx
- Table S8. Differentially expressed genes in the alaA-pigU transposon mutant.xlsx
