# Supplementary material for: CRISPR-Cas immunity is repressed by the LysR-type transcriptional regulator PigU
Source: Nucleic Acids Res. 2023 Dec 7;52(2):755–68. doi: 10.1093/nar/gkad1165 (PMC10810281; doi:10.1093/nar/gkad1165)
Supplement: gkad1165_supplemental_files [file gkad1165_supplemental_files.zip › Table S4. SorTn-seq mapping and insertion summary.xlsx]

## Sheet: Sheet1
Sample	Replicate	Total Reads	Reads Matched	% Matched	Reads Mapped	% Mapped	Unique Insertion Sites : NZ_CP025085.1	Seq Len/UIS : NZ_CP025085.1	Total Unique Insertion Sites	Total Seq Len/Total UIS
CRISPR4 depleted	1	460189	425310	92.4207	362149	85.1494	83470	59.5634	83470	59.5634
CRISPR4 depleted	2	1112514	1012166	90.9801	860388	85.0046	129880	38.2796	129880	38.2796
CRISPR4 depleted	3	994451	914508	91.9611	798898	87.3582	135363	36.7291	135363	36.7291
CRISPR4 high	1	1176828	1069716	90.8982	902766	84.3931	8988	553.155	8988	553.155
CRISPR4 high	2	578839	486506	84.0486	354856	72.9397	23478	211.762	23478	211.762
CRISPR4 high	3	1707406	1575414	92.2694	1296065	82.2682	11526	431.351	11526	431.351
CRISPR4 low	1	2669957	2495063	93.4496	2156912	86.4472	39607	125.527	39607	125.527
CRISPR4 low	2	1098412	998144	90.8715	801421	80.2911	20097	247.388	20097	247.388
CRISPR4 low	3	905975	817246	90.2062	649162	79.4329	10198	487.523	10198	487.523
All CRISPR4 samples		10704571	9794073	91.4943	8182617	83.5466	262632	18.9305	262632	18.9305
CRISPR3 depleted	1	527080	485486	92.1086	411612	84.7835	66035	75.2897	66035	75.2897
CRISPR3 depleted	2	1453149	1333806	91.7873	1091899	81.8634	92146	53.9552	92146	53.9552
CRISPR3 depleted	3	1738455	1612809	92.7725	1339872	83.0769	86529	57.4577	86529	57.4577
CRISPR3 high	1	637573	607336	95.2575	563505	92.7831	10601	468.989	10601	468.989
CRISPR3 high	2	1760614	1680901	95.4724	1555847	92.5603	45995	108.093	45995	108.093
CRISPR3 high	3	1867664	1737100	93.0092	1480874	85.2498	21728	228.818	21728	228.818
CRISPR3 low	1	998496	945662	94.7086	881290	93.1929	16238	306.18	16238	306.18
CRISPR3 low	2	2012545	1873618	93.0969	1624646	86.7117	31040	160.173	31040	160.173
CRISPR3 low	3	1381880	1266720	91.6664	1114331	87.9698	21793	228.135	21793	228.135
All CRISPR3 samples		12377456	11543438	93.2618	10508015	91.0302	278176	17.8727	278176	17.8727
