# Supplementary material for: CRISPR-Cas immunity is repressed by the LysR-type transcriptional regulator PigU
Source: Nucleic Acids Res. 2023 Dec 7;52(2):755–68. doi: 10.1093/nar/gkad1165 (PMC10810281; doi:10.1093/nar/gkad1165)
Supplement: gkad1165_supplemental_files [file gkad1165_supplemental_files.zip › Table S5. Features enriched in CRISPR3 SorTn-seq.xlsx]

## Sheet: CRISPR3_low_subset
type	start	end	product	id	low_logFC	low_p.adj	name	locus_tag
intergenic	2245916	2247271	PigU intergenic region	intergenic_NZ_CP025085.1-nt02245916	0.9146	9.82115e-06	intergenic_NZ_CP025085.1-nt02245916
gene	2490932	2491510	flagellar transcriptional regulator FlhC	gene-CWC46_RS11350	0.847206	2.85934e-05	flhC	CWC46_RS11350
gene	2490576	2490926	flagellar transcriptional regulator FlhD	gene-CWC46_RS11345	0.918793	0.00433949	flhD	CWC46_RS11345
intergenic	2489250	2490575	Upstream of flhDC	intergenic_NZ_CP025085.1-nt02489250	0.630937	0.0172588	intergenic_NZ_CP025085.1-nt02489250
gene	3626499	3628619	ATP-dependent DNA helicase DinG	gene-CWC46_RS16585	1.32613	0.0172588	dinG	CWC46_RS16585

## Sheet: CRISPR3_high_subset
type	start	end	product	id	high_logFC	high_p.adj	name	locus_tag
gene	2490932	2491510	flagellar transcriptional regulator FlhC	gene-CWC46_RS11350	0.878754	2.35016e-07	flhC	CWC46_RS11350
intergenic	2489250	2490575	Upstream of flhDC	intergenic_NZ_CP025085.1-nt02489250	0.638003	0.00214135	intergenic_NZ_CP025085.1-nt02489250
gene	1402891	1404111	polysaccharide biosynthesis protein	gene-CWC46_RS06435	0.862872	0.0287423	CWC46_RS06435	CWC46_RS06435
gene	389723	390853	glycosyltransferase family 4 protein	gene-CWC46_RS01815	1.09164	0.00243564	CWC46_RS01815	CWC46_RS01815
gene	393310	394431	glycosyltransferase family 4 protein	gene-CWC46_RS01830	2.26011	3.16597e-17	CWC46_RS01830	CWC46_RS01830
gene	3928216	3929382	nucleotide sugar dehydrogenase	gene-CWC46_RS17855	2.19118	4.04407e-30	CWC46_RS17855	CWC46_RS17855
gene	394428	395513	putative lipopolysaccharide heptosyltransferase III	gene-CWC46_RS01835	1.37854	0.0226647	rfaQ	CWC46_RS01835
gene	3104967	3105869	UTP--glucose-1-phosphate uridylyltransferase GalU	gene-CWC46_RS13960	3.17454	2.30012e-38	galU	CWC46_RS13960
gene	3585473	3587245	DUF3413 domain-containing protein	gene-CWC46_RS16360	1.18626	1.05196e-06	CWC46_RS16360	CWC46_RS16360
gene	3934264	3936096	outer membrane assembly protein AsmA	gene-CWC46_RS17875	0.808282	0.0102359	asmA	CWC46_RS17875
gene	2508040	2508714	flagellar hook assembly protein FlgD	gene-CWC46_RS11440	1.31734	0.0200669	flgD	CWC46_RS11440
gene	391956	393161	O-antigen ligase family protein (RfaL)	gene-CWC46_RS01825	0.949906	4.06454e-05	CWC46_RS01825	CWC46_RS01825
gene	473314	474363	nitrogen regulation protein NR(II)	gene-CWC46_RS02180	2.68089	0.0391881	glnL	CWC46_RS02180
