# Supplementary material for: CRISPR-Cas immunity is repressed by the LysR-type transcriptional regulator PigU
Source: Nucleic Acids Res. 2023 Dec 7;52(2):755–68. doi: 10.1093/nar/gkad1165 (PMC10810281; doi:10.1093/nar/gkad1165)
Supplement: gkad1165_supplemental_files [file gkad1165_supplemental_files.zip › Table S6. Features enriched in CRISPR4 SorTn-seq.xlsx]

## Sheet: CRISPR4_low_subset
type	start	end	product	id	low_logFC	low_p.adj	name	locus_tag
gene	2490932	2491510	flagellar transcriptional regulator FlhC	gene-CWC46_RS11350	1.48357	2.99267e-06	flhC	CWC46_RS11350
intergenic	2489250	2490575	flhDC intergenic region	intergenic_NZ_CP025085.1-nt02489250	1.2715	3.22192e-05	intergenic_NZ_CP025085.1-nt02489250
gene	2490576	2490926	flagellar transcriptional regulator FlhD	gene-CWC46_RS11345	1.24672	8.40595e-06	flhD	CWC46_RS11345
gene	3905222	3905788	helix-turn-helix transcriptional regulator	gene-CWC46_RS17770	0.788242	0.0441327	CWC46_RS17770	CWC46_RS17770
intergenic	4078444	4078518	Intergenic of ABC transporter MglA	intergenic_NZ_CP025085.1-nt04078444	1.48817	0.0229905	intergenic_NZ_CP025085.1-nt04078444
gene	4562782	4563396	helix-turn-helix transcriptional regulator (PigP)	gene-CWC46_RS20795	1.01193	0.00195189	CWC46_RS20795	CWC46_RS20795
gene	1728713	1730035	6-phospho-beta-glucosidase	gene-CWC46_RS08030	0.7066	0.00855961	CWC46_RS08030	CWC46_RS08030
gene	3316591	3317460	TauD/TfdA family dioxygenase	gene-CWC46_RS15145	0.658716	0.00881387	CWC46_RS15145	CWC46_RS15145
gene	4925797	4926900	MFS transporter	gene-CWC46_RS22535	0.612249	0.0193638	CWC46_RS22535	CWC46_RS22535
gene	2116262	2117167	glycosyl transferase family 11	gene-CWC46_RS09820	0.841393	0.0241249	CWC46_RS09820	CWC46_RS09820
gene	2328048	2329580	D-allose ABC transporter ATP-binding protein AlsA	gene-CWC46_RS10735	0.604323	0.0441327	alsA	CWC46_RS10735
intergenic	969004	969324	Upstream of CRP	intergenic_NZ_CP025085.1-nt00969004	1.1904	0.0451498	intergenic_NZ_CP025085.1-nt00969004
gene	2676813	2678210	6-phospho-beta-glucosidase	gene-CWC46_RS12140	0.868974	0.0193638	ascB	CWC46_RS12140
gene	3680787	3682067	PTS sugar transporter subunit IIC	gene-CWC46_RS16845	0.709555	0.000899916	CWC46_RS16845	CWC46_RS16845
pseudogene	1417230	1417541	RNA-dependent DNA polymerase	gene-CWC46_RS06525	1.14304	0.0018449	CWC46_RS06525	CWC46_RS06525
gene	3679116	3680411	6-phospho-beta-glucosidase	gene-CWC46_RS16835	0.724707	0.000957336	CWC46_RS16835	CWC46_RS16835
gene	2109371	2109979	LuxR family transcriptional regulator (RcsA)	gene-CWC46_RS09790	0.855733	0.0302269	CWC46_RS09790	CWC46_RS09790
gene	361332	361970	LysE family translocator	gene-CWC46_RS01670	0.735501	0.0359236	CWC46_RS01670	CWC46_RS01670
intergenic	4578651	4579072	Intergenic of an MFS transporter	intergenic_NZ_CP025085.1-nt04578651	0.95255	0.0193638	intergenic_NZ_CP025085.1-nt04578651
gene	2115082	2116275	oligosaccharide flippase family protein	gene-CWC46_RS09815	0.60945	0.0357256	CWC46_RS09815	CWC46_RS09815
gene	2110045	2110740	EAL domain-containing protein	gene-CWC46_RS09795	0.810322	0.0308937	CWC46_RS09795	CWC46_RS09795
intergenic	482291	482662	Intergenic region DNA pol I	intergenic_NZ_CP025085.1-nt00482291	1.71271	0.000530831	intergenic_NZ_CP025085.1-nt00482291
intergenic	3670337	3670979	intergenic of PigQ	intergenic_NZ_CP025085.1-nt03670337	1.04699	0.00855961	intergenic_NZ_CP025085.1-nt03670337
gene	2687217	2688827	cyclic peptide export ABC transporter	gene-CWC46_RS12180	0.578139	0.0132685	CWC46_RS12180	CWC46_RS12180
intergenic	1770325	1770912	Intergenic of Radical SAM protein	intergenic_NZ_CP025085.1-nt01770325	0.826058	0.0441327	intergenic_NZ_CP025085.1-nt01770325
intergenic	922624	923882	Intergenic of serine dehydratase subunit alpha family protein	intergenic_NZ_CP025085.1-nt00922624	0.663397	0.00455166	intergenic_NZ_CP025085.1-nt00922624
intergenic	288222	288697	Intergenic of xylF and xylA genes	intergenic_NZ_CP025085.1-nt00288222	0.968292	0.0193638	intergenic_NZ_CP025085.1-nt00288222
intergenic	2245916	2247271	pigU intergenic region	intergenic_NZ_CP025085.1-nt02245916	1.25006	2.66025e-08	intergenic_NZ_CP025085.1-nt02245916
intergenic	2388096	2388506	Intergenic of PAS domain S box protein and diguanylate cyclase response regulator.	intergenic_NZ_CP025085.1-nt02388096	1.23567	0.00881387	intergenic_NZ_CP025085.1-nt02388096
gene	4677712	4678734	iron-containing redox enzyme family protein	gene-CWC46_RS21345	0.724729	0.00455166	CWC46_RS21345	CWC46_RS21345
gene	3626499	3628619	ATP-dependent DNA helicase DinG	gene-CWC46_RS16585	1.19006	0.0237457	dinG	CWC46_RS16585
gene	2126319	2127692	phosphomannomutase CpsG	gene-CWC46_RS09865	0.589928	0.0229905	cpsG	CWC46_RS09865
gene	129964	132093	intracellular growth attenuator family protein (igaA)	gene-CWC46_RS00620	2.13987	1.57355e-09	CWC46_RS00620	CWC46_RS00620
gene	2576245	2579460	ribonuclease E	gene-CWC46_RS11740	1.99862	0.00536585	rne	CWC46_RS11740

## Sheet: CRISPR4_high_subset
type	start	end	product	id	high_logFC	high_p.adj	name	locus_tag
gene	3928216	3929382	nucleotide sugar dehydrogenase	gene-CWC46_RS17855	2.62175	5.02816e-13	CWC46_RS17855	CWC46_RS17855
gene	393310	394431	glycosyltransferase family 4 protein	gene-CWC46_RS01830	2.41933	2.11213e-11	CWC46_RS01830	CWC46_RS01830
gene	2490932	2491510	flagellar transcriptional regulator FlhC	gene-CWC46_RS11350	1.93397	5.69173e-11	flhC	CWC46_RS11350
gene	3585473	3587245	DUF3413 domain-containing protein	gene-CWC46_RS16360	1.85045	2.87449e-09	CWC46_RS16360	CWC46_RS16360
intergenic	2489250	2490575	flhDC intergenic region	intergenic_NZ_CP025085.1-nt02489250	1.65004	3.58453e-09	intergenic_NZ_CP025085.1-nt02489250
gene	2517774	2518556	flagellar type III secretion system protein FliR	gene-CWC46_RS11485	1.67293	1.71527e-08	fliR	CWC46_RS11485
gene	3929497	3930504	NAD-dependent epimerase	gene-CWC46_RS17860	2.52548	3.74326e-08	CWC46_RS17860	CWC46_RS17860
gene	2490576	2490926	flagellar transcriptional regulator FlhD	gene-CWC46_RS11345	1.54873	4.20048e-08	flhD	CWC46_RS11345
gene	3104967	3105869	UTP--glucose-1-phosphate uridylyltransferase GalU	gene-CWC46_RS13960	2.55065	2.97864e-07	galU	CWC46_RS13960
gene	391956	393161	O-antigen ligase family protein (RfaL)	gene-CWC46_RS01825	1.44059	6.05453e-06	CWC46_RS01825	CWC46_RS01825
gene	4734270	4736231	hypothetical protein	gene-CWC46_RS21600	1.01571	4.83252e-05	CWC46_RS21600	CWC46_RS21600
gene	3905222	3905788	helix-turn-helix transcriptional regulator	gene-CWC46_RS17770	1.20946	0.000339312	CWC46_RS17770	CWC46_RS17770
gene	2377796	2378695	DMT family transporter	gene-CWC46_RS10900	1.02039	0.000339312	CWC46_RS10900	CWC46_RS10900
gene	4745600	4746895	ABC transporter ATP-binding protein	gene-CWC46_RS21650	1.07201	0.000351802	CWC46_RS21650	CWC46_RS21650
intergenic	3204745	3205891	Upstream of DUF2627 - highly conserved enteroacterial protein	intergenic_NZ_CP025085.1-nt03204745	0.934417	0.000953528	intergenic_NZ_CP025085.1-nt03204745
gene	787596	788456	glutamate racemase	gene-CWC46_RS03635	1.10198	0.00133065	murI	CWC46_RS03635
gene	2378919	2379386	GNAT family N-acetyltransferase	gene-CWC46_RS10910	1.14352	0.00307367	CWC46_RS10910	CWC46_RS10910
intergenic	4078444	4078518	Intergenic of ABC transporter MglA	intergenic_NZ_CP025085.1-nt04078444	1.91337	0.00347024	intergenic_NZ_CP025085.1-nt04078444
gene	1402891	1404111	polysaccharide biosynthesis protein	gene-CWC46_RS06435	1.6383	0.00347024	CWC46_RS06435	CWC46_RS06435
gene	4562782	4563396	helix-turn-helix transcriptional regulator (PigP)	gene-CWC46_RS20795	1.07933	0.00375886	CWC46_RS20795	CWC46_RS20795
gene	3934264	3936096	outer membrane assembly protein AsmA	gene-CWC46_RS17875	1.20749	0.00488248	asmA	CWC46_RS17875
gene	1402026	1402904	glycosyltransferase	gene-CWC46_RS06430	1.22729	0.00633857	CWC46_RS06430	CWC46_RS06430
gene	1736639	1737142	DUF1203 domain-containing protein	gene-CWC46_RS08055	1.15941	0.00747591	CWC46_RS08055	CWC46_RS08055
gene	1405157	1406284	glycosyltransferase family 4 protein	gene-CWC46_RS06445	1.11903	0.00977973	CWC46_RS06445	CWC46_RS06445
intergenic	4631381	4632190	Intergenic between a hypothetical and MobA/MobL	intergenic_NZ_CP025085.1-nt04631381	0.912274	0.00977973	intergenic_NZ_CP025085.1-nt04631381
gene	4743532	4744734	hypothetical protein	gene-CWC46_RS21640	1.11478	0.0102899	CWC46_RS21640	CWC46_RS21640
gene	163068	164567	glycerol-3-phosphate dehydrogenase	gene-CWC46_RS00755	1.35146	0.0142331	glpD	CWC46_RS00755
intergenic	4959592	4960020	Upstream of formate C acetyltransferase dehydratase glycyl radical enzyme	intergenic_NZ_CP025085.1-nt04959592	1.05251	0.0197831	intergenic_NZ_CP025085.1-nt04959592
gene	3906612	3907721	NAD-dependent epimerase/dehydratase family protein	gene-CWC46_RS17775	0.855372	0.0294961	CWC46_RS17775	CWC46_RS17775
