# Supplementary material for: CRISPR-Cas immunity is repressed by the LysR-type transcriptional regulator PigU
Source: Nucleic Acids Res. 2023 Dec 7;52(2):755–68. doi: 10.1093/nar/gkad1165 (PMC10810281; doi:10.1093/nar/gkad1165)
Supplement: gkad1165_supplemental_files [file gkad1165_supplemental_files.zip › Table S7. SorTn-seq enrichment comparisons.xlsx]

## Sheet: CRISPR3_vs_4_low
gene / region name	start	end	intergenic_id/locus_tag	product	low_logFC_CRISPR3	low_p.adj_CRISPR3	low_logFC_CRISPR4	low_p.adj_CRISPR4
pigU intergenic region	2245916	2247271	nt02245916	-	0.9146	9.82115e-06	1.25006	2.66025e-08
flhC	2490932	2491510	CWC46_RS11350	flagellar transcriptional regulator FlhC	0.847206	2.85934e-05	1.48357	2.99267e-06
flhD	2490576	2490926	CWC46_RS11345	flagellar transcriptional regulator FlhD	0.918793	0.00433949	1.24672	8.40595e-06
flhDC intergenic region	2489250	2490575	nt02489250	-	0.630937	0.0172588	1.2715	3.22192e-05
dinG	3626499	3628619	CWC46_RS16585	ATP-dependent DNA helicase DinG	1.32613	0.0172588	1.19006	0.0237457

## Sheet: CRISPR3_vs_4_high
gene / region name	start	end	intergenic_id/locus_tag	product	high_logFC_CRISPR3	high_p.adj_CRISPR3	high_logFC_CRISPR4	high_p.adj_CRISPR4
flhC	2490932	2491510	CWC46_RS11350	flagellar transcriptional regulator FlhC	0.878754	2.35016e-07	1.93397	5.69173e-11
flhDC intergenic region	2489250	2490575	nt02489250	-	0.638003	0.00214135	1.65004	3.58453e-09
CWC46_RS06435	1402891	1404111	CWC46_RS06435	polysaccharide biosynthesis protein	0.862872	0.0287423	1.6383	0.00347024
CWC46_RS01830	393310	394431	CWC46_RS01830	glycosyltransferase family 4 protein	2.26011	3.16597e-17	2.41933	2.11213e-11
CWC46_RS17855	3928216	3929382	CWC46_RS17855	nucleotide sugar dehydrogenase	2.19118	4.04407e-30	2.62175	5.02816e-13
galU	3104967	3105869	CWC46_RS13960	UTP--glucose-1-phosphate uridylyltransferase GalU	3.17454	2.30012e-38	2.55065	2.97864e-07
CWC46_RS16360	3585473	3587245	CWC46_RS16360	DUF3413 domain-containing protein	1.18626	1.05196e-06	1.85045	2.87449e-09
asmA	3934264	3936096	CWC46_RS17875	outer membrane assembly protein AsmA	0.808282	0.0102359	1.20749	0.00488248
CWC46_RS01825	391956	393161	CWC46_RS01825	O-antigen ligase family protein	0.949906	4.06454e-05	1.44059	6.05453e-06

## Sheet: CRISPR3_vs_csm_low
name	start	end	intergenic_id/locus_tag	product	low_logFC_CRISPR3	low_p.adj_CRISPR3	low_logFC_Cas10	low_p.adj_Cas10
pigU intergenic region	2245916	2247271	nt02245916	-	0.9146	9.82115e-06	0.505659	0.0490782
flhC	2490932	2491510	CWC46_RS11350	flagellar transcriptional regulator FlhC	0.847206	2.85934e-05	1.60235	6.40053e-26
flhD	2490576	2490926	CWC46_RS11345	flagellar transcriptional regulator FlhD	0.918793	0.00433949	1.39314	1.48126e-11
flhDC intergenic region	2489250	2490575	nt02489250	-	0.630937	0.0172588	1.26383	1.32153e-28
dinG	3626499	3628619	CWC46_RS16585	ATP-dependent DNA helicase DinG	1.32613	0.0172588	1.56748	2.55829e-06

## Sheet: CRISPR4_vs_csm_low
gene / region name	start	end	intergenic_id/locus_tag	product	low_logFC_CRISPR4	low_p.adj_CRISPR4	low_logFC_Cas10	low_p.adj_Cas10
flhC	2490932	2491510	CWC46_RS11350	flagellar transcriptional regulator FlhC	1.48357	2.99267e-06	1.60235	6.40053e-26
flhDC intergenic region	2489250	2490575	nt02489250	-	1.2715	3.22192e-05	1.26383	1.32153e-28
flhD	2490576	2490926	CWC46_RS11345	flagellar transcriptional regulator FlhD	1.24672	8.40595e-06	1.39314	1.48126e-11
CWC46_RS20795	4562782	4563396	CWC46_RS20795	helix-turn-helix transcriptional regulator	1.01193	0.00195189	0.725682	0.00155258
CWC46_RS08030	1728713	1730035	CWC46_RS08030	6-phospho-beta-glucosidase	0.7066	0.00855961	0.543002	0.000208128
CWC46_RS09820	2116262	2117167	CWC46_RS09820	glycosyl transferase family 11	0.841393	0.0241249	0.55697	0.0162401
CRP intergenic region	969004	969324	nt00969004	-	1.1904	0.0451498	1.70392	4.3362e-05
ascB	2676813	2678210	CWC46_RS12140	6-phospho-beta-glucosidase	0.868974	0.0193638	0.51372	0.00148357
CWC46_RS06525	1417230	1417541	CWC46_RS06525	RNA-dependent DNA polymerase	1.14304	0.0018449	0.852935	0.0112673
CWC46_RS20870 intergenic region	4578651	4579072	nt04578651	-	0.95255	0.0193638	0.920392	0.00766208
uvrY intergenic region	3670337	3670979	nt03670337	-	1.04699	0.00855961	1.09963	0.000195536
pigU intergenic region	2245916	2247271	nt02245916	-	1.25006	2.66025e-08	0.505659	0.0490782
CWC46_RS21345	4677712	4678734	CWC46_RS21345	iron-containing redox enzyme family protein	0.724729	0.00455166	0.728739	4.3362e-05
dinG	3626499	3628619	CWC46_RS16585	ATP-dependent DNA helicase DinG	1.19006	0.0237457	1.56748	2.55829e-06
CWC46_RS00620	129964	132093	CWC46_RS00620	intracellular growth attenuator family protein	2.13987	1.57355e-09	1.59086	0.0162401

## Sheet: CRISPR3_vs_csm_high
gene / region name	start	end	intergenic_id/locus_tag	product_CRISPR3	high_logFC_CRISPR3	high_p.adj_CRISPR3	high_logFC_Cas10	high_p.adj_Cas10
flhC	2490932	2491510	CWC46_RS11350	flagellar transcriptional regulator FlhC	0.878754	2.35016e-07	0.944442	5.28643e-05
Upstream of flhDC	2489250	2490575	nt02489250	-	0.638003	0.00214135	0.693879	5.68558e-05
CWC46_RS01825	391956	393161	CWC46_RS01825	O-antigen ligase family protein	0.949906	4.06454e-05	0.810864	6.87212e-09

## Sheet: CRISPR4_vs_csm_high
gene / region name	start	end	intergenic_id/locus_tag	product	high_logFC_CRISPR4	high_p.adj_CRISPR4	high_logFC_Cas10	high_p.adj_Cas10
flhC	2490932	2491510	CWC46_RS11350	flagellar transcriptional regulator FlhC	1.93397	5.69173e-11	0.944442	5.28643e-05
flhDC intergenic region	2489250	2490575	nt02489250	-	1.65004	3.58453e-09	0.693879	5.68558e-05
CWC46_RS17860	3929497	3930504	CWC46_RS17860	NAD-dependent epimerase	2.52548	3.74326e-08	0.747471	0.00500293
CWC46_RS01825	391956	393161	CWC46_RS01825	O-antigen ligase family protein	1.44059	6.05453e-06	0.810864	6.87212e-09
CWC46_RS21650	4745600	4746895	CWC46_RS21650	ABC transporter ATP-binding protein	1.07201	0.000351802	1.64209	2.04715e-18
MobA/MobL intergenic region	4631381	4632190	nt04631381	-	0.912274	0.00977973	0.609605	0.0357733
CWC46_RS21640	4743532	4744734	CWC46_RS21640	hypothetical protein	1.11478	0.0102899	1.50267	1.96059e-07

## Sheet: All_high
name	start	end	intergenic_id/locus_tag	product	high_logFC_cas10	high_p.adj_cas10	high_logFC_CRISPR3	high_p.adj_CRISPR3	high_logFC_CRISPR4	high_p.adj_CRISPR4
flhDC intergenic region	2489250	2490575	nt02489250	-	0.693879	5.68558e-05	0.638003	0.00214135	1.65004	3.58453e-09
flhC	2490932	2491510	CWC46_RS11350	flagellar transcriptional regulator FlhC	0.944442	5.28643e-05	0.878754	2.35016e-07	1.93397	5.69173e-11
CWC46_RS01825	391956	393161	CWC46_RS01825	O-antigen ligase family protein	0.810864	6.87212e-09	0.949906	4.06454e-05	1.44059	6.05453e-06

## Sheet: All_low
name	start	end	intergenic_id/locus_tag	product	low_logFC_cas10	low_p.adj_cas10	low_logFC_CRISPR3	low_p.adj_CRISPR3	low_logFC_CRISPR4	low_p.adj_CRISPR4
flhDC intergenic region	2489250	2490575	nt02489250	-	1.26383	1.32153e-28	0.630937	0.0172588	1.2715	3.22192e-05
flhC	2490932	2491510	CWC46_RS11350	flagellar transcriptional regulator FlhC	1.60235	6.40053e-26	0.847206	2.85934e-05	1.48357	2.99267e-06
flhD	2490576	2490926	CWC46_RS11345	flagellar transcriptional regulator FlhD	1.39314	1.48126e-11	0.918793	0.00433949	1.24672	8.40595e-06
dinG	3626499	3628619	CWC46_RS16585	ATP-dependent DNA helicase DinG	1.56748	2.55829e-06	1.32613	0.0172588	1.19006	0.0237457
pigU intergenic region	2245916	2247271	nt02245916	-	0.505659	0.0490782	0.9146	9.82115e-06	1.25006	2.66025e-08
