# Supplementary material for: CRISPR-Cas immunity is repressed by the LysR-type transcriptional regulator PigU
Source: Nucleic Acids Res. 2023 Dec 7;52(2):755–68. doi: 10.1093/nar/gkad1165 (PMC10810281; doi:10.1093/nar/gkad1165)
Supplement: gkad1165_supplemental_files [file gkad1165_supplemental_files.zip › Table S8. Differentially expressed genes in the alaA-pigU transposon mutant.xlsx]

## Sheet: DE_low_subset
id	name	locus_tag	start	end	strand	product	baseMean	log2FoldChange	lfcSE	stat	pvalue	padj
gene-CWC46_RS00020	CWC46_RS00020	CWC46_RS00020	4200	5372	+	xylanase	353.884	-1.47275	0.219083	-6.72233	1.78836e-11	4.85711e-10
gene-CWC46_RS00145	CWC46_RS00145	CWC46_RS00145	34303	34387	-	tRNA-Leu	231.944	-0.555688	0.182018	-3.05293	0.00226618	0.0144768
gene-CWC46_RS00165	CWC46_RS00165	CWC46_RS00165	38724	39173	+	DNA polymerase III subunit chi	399.334	-0.608697	0.172211	-3.53459	0.000408406	0.00343077
gene-CWC46_RS00200	maiA	CWC46_RS00200	47499	48143	-	maleylacetoacetate isomerase	248.253	-0.570739	0.192178	-2.96984	0.00297953	0.0182321
gene-CWC46_RS00225	ftsP	CWC46_RS00225	52575	53987	-	cell division protein FtsP	1558.6	-0.664576	0.160583	-4.13851	3.49564e-05	0.00039782
gene-CWC46_RS00305	tolC	CWC46_RS00305	69767	71170	+	outer membrane channel protein TolC	3027.09	-0.43127	0.164162	-2.6271	0.00861164	0.0412149
gene-CWC46_RS00360	mtgA	CWC46_RS00360	80706	81437	-	monofunctional biosynthetic peptidoglycan transglycosylase	1471.31	-0.680929	0.191428	-3.5571	0.000374965	0.00318612
gene-CWC46_RS00365	elbB	CWC46_RS00365	81434	82087	-	isoprenoid biosynthesis glyoxalase ElbB	1354.14	-0.62324	0.159282	-3.91282	9.1224e-05	0.000924139
gene-CWC46_RS00490	lptC	CWC46_RS00490	107713	108282	+	LPS export ABC transporter periplasmic protein LptC	407.233	-0.458103	0.173822	-2.63547	0.0084021	0.0406071
gene-CWC46_RS00510	hpf	CWC46_RS00510	111066	111353	+	ribosome hibernation promoting factor	2870.97	-0.644785	0.216558	-2.97742	0.00290682	0.0178729
gene-CWC46_RS00515	ptsN	CWC46_RS00515	111452	111925	+	PTS IIA-like nitrogen regulatory protein PtsN	879.44	-0.504262	0.175354	-2.87568	0.00403162	0.0229704
gene-CWC46_RS00520	rapZ	CWC46_RS00520	112119	112973	+	RNase adapter RapZ	715.504	-0.460189	0.158827	-2.89743	0.00376233	0.0216591
gene-CWC46_RS00560	dam	CWC46_RS00560	118574	119389	-	adenine-specific DNA-methyltransferase	1370.48	-0.92909	0.168056	-5.52844	3.23087e-08	6.21872e-07
gene-CWC46_RS00565	CWC46_RS00565	CWC46_RS00565	119468	120472	-	SPOR domain-containing protein	2533.04	-0.619273	0.169243	-3.65908	0.000253125	0.00228225
gene-CWC46_RS00625	yrfG	CWC46_RS00625	132205	132906	+	GMP/IMP nucleotidase	950.999	-0.682034	0.159281	-4.28195	1.85261e-05	0.000224085
gene-CWC46_RS00630	hslR	CWC46_RS00630	132903	133316	+	ribosome-associated heat shock protein Hsp15	592.821	-0.544216	0.171279	-3.17736	0.00148623	0.0102009
gene-CWC46_RS00635	hslO	CWC46_RS00635	133342	134214	+	Hsp33 family molecular chaperone HslO	845.462	-0.551728	0.164409	-3.35583	0.000791274	0.00599823
gene-CWC46_RS00645	envZ	CWC46_RS00645	136160	137530	-	two-component system sensor histidine kinase EnvZ	1882.51	-0.488216	0.155998	-3.12963	0.00175029	0.0117759
gene-CWC46_RS00650	ompR	CWC46_RS00650	137527	138252	-	two-component system response regulator OmpR	2975.16	-0.44162	0.156058	-2.82984	0.00465711	0.025707
gene-CWC46_RS00815	csrD	CWC46_RS00815	179649	181598	-	RNase E specificity factor CsrD	1739.22	-0.662718	0.149961	-4.41926	9.90393e-06	0.000128201
gene-CWC46_RS00820	CWC46_RS00820	CWC46_RS00820	181757	182740	+	oxidoreductase	1368.14	-0.465921	0.169222	-2.75331	0.00589955	0.0306182
gene-CWC46_RS00875	CWC46_RS00875	CWC46_RS00875	191701	192846	-	endonuclease/exonuclease/phosphatase family protein	4984.95	-0.593256	0.207057	-2.86518	0.00416773	0.0235903
gene-CWC46_RS00945	hemG	CWC46_RS00945	206507	207046	-	menaquinone-dependent protoporphyrinogen IX dehydrogenase	1356.37	-0.497638	0.193463	-2.57226	0.0101037	0.0472824
gene-CWC46_RS00955	CWC46_RS00955	CWC46_RS00955	208558	209172	-	IMPACT family protein	809.62	-0.605914	0.174309	-3.47609	0.000508788	0.00415356
gene-CWC46_RS00965	fadB	CWC46_RS00965	210685	212874	+	fatty acid oxidation complex subunit alpha FadB	16139.4	-0.761594	0.257222	-2.96085	0.00306796	0.0185798
gene-CWC46_RS01075	CWC46_RS01075	CWC46_RS01075	234802	235665	+	YicC family protein	1131.57	-0.474007	0.168058	-2.8205	0.00479492	0.0262712
gene-CWC46_RS01200	CWC46_RS01200	CWC46_RS01200	261492	262160	-	GvpL/GvpF family gas vesicle protein	945.545	-0.686342	0.213447	-3.21552	0.0013021	0.00916438
gene-CWC46_RS01205	CWC46_RS01205	CWC46_RS01205	262157	262945	-	GvpL/GvpF family gas vesicle protein	3255.59	-0.626988	0.236625	-2.64972	0.00805594	0.0391908
gene-CWC46_RS01210	CWC46_RS01210	CWC46_RS01210	262942	265104	-	CDC48 family AAA ATPase	9028.45	-0.687811	0.220531	-3.11889	0.00181536	0.0121216
gene-CWC46_RS01225	CWC46_RS01225	CWC46_RS01225	267965	268543	-	hypothetical protein	1216.56	-0.402027	0.151858	-2.64738	0.00811175	0.0393758
gene-CWC46_RS01230	CWC46_RS01230	CWC46_RS01230	268558	268890	-	gas vesicle protein	1346.91	-0.516281	0.153979	-3.35293	0.000799599	0.00604066
gene-CWC46_RS01240	CWC46_RS01240	CWC46_RS01240	269230	269493	-	tetratricopeptide repeat protein	3144.03	-0.591108	0.152241	-3.88272	0.000103295	0.00102531
gene-CWC46_RS01245	CWC46_RS01245	CWC46_RS01245	269582	269929	-	gas vesicle protein K	3701.14	-0.581894	0.1865	-3.12007	0.00180805	0.012091
gene-CWC46_RS01250	CWC46_RS01250	CWC46_RS01250	269934	270131	-	gas vesicle protein	1444.81	-0.64686	0.181513	-3.56372	0.000365638	0.00314918
gene-CWC46_RS01255	CWC46_RS01255	CWC46_RS01255	270150	272063	-	ArsA family ATPase	2941.87	-0.546095	0.164231	-3.32516	0.000883675	0.00656381
gene-CWC46_RS01290	gvpA	CWC46_RS01290	275966	276184	-	gas vesicle structural protein GvpA	27119.5	-1.32774	0.307749	-4.31437	1.60055e-05	0.000196278
gene-CWC46_RS01315	argG	CWC46_RS01315	280470	281822	-	argininosuccinate synthase	793.561	-0.769885	0.162939	-4.72499	2.30123e-06	3.43015e-05
gene-CWC46_RS01445	CWC46_RS01445	CWC46_RS01445	310671	311306	+	DUF1989 domain-containing protein	82.6282	-0.770901	0.263426	-2.92645	0.00342856	0.0202917
gene-CWC46_RS01450	uca	CWC46_RS01450	311397	315023	+	urea carboxylase	224.795	-0.623184	0.202704	-3.07436	0.00210958	0.0136267
gene-CWC46_RS01585	CWC46_RS01585	CWC46_RS01585	343787	344794	-	ABC transporter substrate-binding protein	1349.62	-0.876096	0.199887	-4.38295	1.17085e-05	0.000147673
gene-CWC46_RS01775	CWC46_RS01775	CWC46_RS01775	383722	384207	-	DUF2202 domain-containing protein	4011.8	-0.799041	0.202894	-3.93822	8.20883e-05	0.000845128
gene-CWC46_RS01865	CWC46_RS01865	CWC46_RS01865	401038	401952	-	divergent polysaccharide deacetylase family protein	295.782	-0.511418	0.19895	-2.57058	0.0101529	0.0474623
gene-CWC46_RS02035	CWC46_RS02035	CWC46_RS02035	440287	440493	+	hypothetical protein	119.892	-0.965723	0.234083	-4.12556	3.69827e-05	0.000416597
gene-CWC46_RS02180	glnL	CWC46_RS02180	473314	474363	+	nitrogen regulation protein NR(II)	692.738	-0.651691	0.171343	-3.80342	0.000142711	0.00137046
gene-CWC46_RS02185	glnG	CWC46_RS02185	474372	475784	+	nitrogen regulation protein NR(I)	1083.77	-0.656195	0.201592	-3.25507	0.00113364	0.00809601
gene-CWC46_RS02255	purH	CWC46_RS02255	491780	493369	+	bifunctional phosphoribosylaminoimidazolecarboxamide formyltransferase/IMP cyclohydrolase	430.618	-0.602184	0.176643	-3.40904	0.00065192	0.00511711
gene-CWC46_RS02360	rplJ	CWC46_RS02360	518244	518741	-	50S ribosomal protein L10	2845.54	-0.524052	0.176524	-2.96873	0.00299033	0.0182321
gene-CWC46_RS02690	pstA	CWC46_RS02690	581682	582569	+	phosphate ABC transporter permease PstA	1683.24	-0.585704	0.19898	-2.94354	0.00324482	0.0193857
gene-CWC46_RS02695	pstB	CWC46_RS02695	582618	583394	+	phosphate ABC transporter ATP-binding protein PstB	8219.09	-1.14428	0.259301	-4.41295	1.0197e-05	0.000130846
gene-CWC46_RS02710	CWC46_RS02710	CWC46_RS02710	585968	586609	+	TetR/AcrR family transcriptional regulator	332.497	-0.898744	0.193622	-4.64176	3.45462e-06	4.83974e-05
gene-CWC46_RS02795	aegA	CWC46_RS02795	606998	609022	-	formate-dependent uric acid utilization protein AegA	255.236	-0.489733	0.184173	-2.6591	0.00783498	0.0384539
gene-CWC46_RS02890	CWC46_RS02890	CWC46_RS02890	626865	627332	-	hypothetical protein	2078.55	-0.53188	0.15926	-3.33969	0.000838708	0.0062825
gene-CWC46_RS02895	CWC46_RS02895	CWC46_RS02895	627350	627856	-	sigma-70 family RNA polymerase sigma factor	2352.32	-0.828507	0.179211	-4.62307	3.781e-06	5.26367e-05
gene-CWC46_RS03290	rpoH	CWC46_RS03290	714570	715427	+	RNA polymerase sigma factor RpoH	15131.9	-0.500795	0.162535	-3.08115	0.00206206	0.0134049
gene-CWC46_RS03600	CWC46_RS03600	CWC46_RS03600	779787	780519	-	redoxin family protein	1087.48	-0.560878	0.153238	-3.66018	0.000252042	0.00227712
gene-CWC46_RS03770	putA	CWC46_RS03770	816051	820025	+	trifunctional transcriptional regulator/proline dehydrogenase/L-glutamate gamma-semialdehyde dehydrogenase	1114.14	-0.81722	0.314486	-2.59859	0.00936071	0.0442734
gene-CWC46_RS03810	wecA	CWC46_RS03810	830110	831201	+	UDP-N-acetylglucosamine--undecaprenyl-phosphate N-acetylglucosaminephosphotransferase	4351.45	-0.628489	0.147212	-4.26927	1.96112e-05	0.000234646
gene-CWC46_RS03815	wzzE	CWC46_RS03815	831223	832269	+	ECA polysaccharide chain length modulation protein	1221.59	-0.711836	0.178687	-3.98371	6.78476e-05	0.000715146
gene-CWC46_RS03880	CWC46_RS03880	CWC46_RS03880	842186	843514	+	amidohydrolase	3329.52	-0.548139	0.165728	-3.30745	0.000941482	0.006912
gene-CWC46_RS03885	CWC46_RS03885	CWC46_RS03885	843754	844533	+	ABC transporter ATP-binding protein	1552.22	-0.848603	0.171912	-4.93626	7.96339e-07	1.26813e-05
gene-CWC46_RS03890	CWC46_RS03890	CWC46_RS03890	844530	845333	+	ABC transporter permease	1520.68	-0.607104	0.15579	-3.89693	9.74194e-05	0.000980172
gene-CWC46_RS03895	CWC46_RS03895	CWC46_RS03895	845353	846291	+	ABC transporter substrate-binding protein	1553.38	-0.595692	0.16753	-3.55572	0.000376941	0.00319678
gene-CWC46_RS03900	CWC46_RS03900	CWC46_RS03900	846499	847380	-	EamA family transporter	638.286	-1.99186	0.192349	-10.3554	3.95393e-25	2.91734e-23
gene-CWC46_RS03905	CWC46_RS03905	CWC46_RS03905	847704	848441	-	class I SAM-dependent methyltransferase	1120.82	-1.53514	0.179461	-8.55415	1.1874e-17	5.30972e-16
gene-CWC46_RS03910	CWC46_RS03910	CWC46_RS03910	848461	849444	-	thymidylate synthase	1528.61	-1.57825	0.161023	-9.8014	1.11039e-22	6.64282e-21
gene-CWC46_RS03915	CWC46_RS03915	CWC46_RS03915	849447	849902	-	nucleoside 2-deoxyribosyltransferase	1801.01	-1.454	0.166544	-8.73043	2.53696e-18	1.16991e-16
gene-CWC46_RS03920	CWC46_RS03920	CWC46_RS03920	849871	850413	-	NUDIX hydrolase	1044.8	-1.38913	0.178691	-7.77392	7.60929e-15	2.85478e-13
gene-CWC46_RS04010	CWC46_RS04010	CWC46_RS04010	868989	869966	-	zinc-binding dehydrogenase	1682.35	-0.724762	0.157352	-4.60599	4.1051e-06	5.65527e-05
gene-CWC46_RS04015	CWC46_RS04015	CWC46_RS04015	870029	870706	-	type 1 glutamine amidotransferase domain-containing protein	1630.99	-0.769328	0.164109	-4.68792	2.75993e-06	4.01915e-05
gene-CWC46_RS04035	CWC46_RS04035	CWC46_RS04035	874666	875664	+	LacI family DNA-binding transcriptional regulator	223.889	-0.816465	0.237232	-3.44164	0.000578208	0.0046288
gene-CWC46_RS04040	CWC46_RS04040	CWC46_RS04040	875729	876256	+	gluconokinase	104.958	-0.653986	0.226047	-2.89314	0.00381406	0.0219284
gene-CWC46_RS04125	CWC46_RS04125	CWC46_RS04125	895151	895621	-	thioesterase family protein	402.45	-0.824098	0.31396	-2.62485	0.00866876	0.0414434
gene-CWC46_RS04130	pldA	CWC46_RS04130	895844	896713	+	phospholipase A	670.192	-0.502067	0.164559	-3.05099	0.00228091	0.0145289
gene-CWC46_RS04135	recQ	CWC46_RS04135	896847	898673	+	ATP-dependent DNA helicase RecQ	1433.92	-0.57701	0.15703	-3.67451	0.000238304	0.00218873
gene-CWC46_RS04180	CWC46_RS04180	CWC46_RS04180	907484	908179	+	pirin family protein	3501.57	-0.808974	0.223028	-3.62723	0.000286484	0.00255184
gene-CWC46_RS04200	CWC46_RS04200	CWC46_RS04200	911499	912092	-	YhgN family NAAT transporter	157.535	-0.639233	0.214094	-2.98576	0.00282876	0.0174657
gene-CWC46_RS04285	glgB	CWC46_RS04285	930977	933163	+	1%2C4-alpha-glucan branching enzyme	7786.54	-0.425082	0.154207	-2.75657	0.00584116	0.0303507
gene-CWC46_RS04295	glgC	CWC46_RS04295	935147	936430	+	glucose-1-phosphate adenylyltransferase	2601.65	-0.554308	0.197023	-2.81342	0.00490174	0.0266585
gene-CWC46_RS04305	glgP	CWC46_RS04305	937988	940435	+	glycogen phosphorylase	5386.72	-0.488058	0.186873	-2.6117	0.00900925	0.042704
gene-CWC46_RS04330	CWC46_RS04330	CWC46_RS04330	946761	947894	-	polysaccharide lyase	861.609	-0.599404	0.228545	-2.6227	0.00872356	0.0415499
gene-CWC46_RS04555	CWC46_RS04555	CWC46_RS04555	985616	986608	-	hydrolase	615.539	-0.520099	0.179501	-2.89748	0.0037618	0.0216591
gene-CWC46_RS04645	pmrB	CWC46_RS04645	1004095	1005198	-	two-component system sensor histidine kinase PmrB	1370.87	-0.533764	0.17777	-3.00254	0.00267733	0.0166002
gene-CWC46_RS04660	CWC46_RS04660	CWC46_RS04660	1007705	1008427	+	transcriptional regulator	2451.85	-0.516047	0.165293	-3.12201	0.00179622	0.0120301
gene-CWC46_RS04665	tusD	CWC46_RS04665	1008427	1008816	+	sulfurtransferase complex subunit TusD	1034.22	-0.505331	0.157663	-3.20514	0.00134997	0.00943549
gene-CWC46_RS04670	tusC	CWC46_RS04670	1008836	1009195	+	sulfurtransferase complex subunit TusC	686.662	-0.743849	0.172376	-4.31526	1.59413e-05	0.000196034
gene-CWC46_RS04675	tusB	CWC46_RS04675	1009209	1009496	+	sulfurtransferase complex subunit TusB	5460.42	-0.856323	0.257314	-3.32793	0.000874928	0.00650975
gene-CWC46_RS04680	rpsL	CWC46_RS04680	1009626	1010000	+	30S ribosomal protein S12	3199.28	-0.586489	0.171133	-3.42708	0.000610099	0.00484307
gene-CWC46_RS04975	yqhD	CWC46_RS04975	1059591	1060754	-	alcohol dehydrogenase	1198.79	-0.691336	0.198904	-3.47573	0.000509461	0.00415356
gene-CWC46_RS05235	mscM	CWC46_RS05235	1118183	1121491	-	miniconductance mechanosensitive channel MscM	631.696	-0.508429	0.191096	-2.66059	0.00780039	0.0383266
gene-CWC46_RS05405	CWC46_RS05405	CWC46_RS05405	1157802	1158332	-	flavodoxin	62.5354	-1.03311	0.281264	-3.67311	0.000239618	0.00219489
gene-CWC46_RS05460	CWC46_RS05460	CWC46_RS05460	1171201	1171854	-	hypothetical protein	647.893	-2.03797	0.186363	-10.9355	7.7954e-28	6.76671e-26
gene-CWC46_RS05470	CWC46_RS05470	CWC46_RS05470	1173316	1173717	-	Fucose-binding lectin II	1504.51	-1.7606	0.304581	-5.78041	7.45204e-09	1.55614e-07
gene-CWC46_RS05475	CWC46_RS05475	CWC46_RS05475	1173728	1174129	-	hypothetical protein	2604.59	-2.20588	0.265551	-8.30682	9.82984e-17	4.14445e-15
gene-CWC46_RS05480	CWC46_RS05480	CWC46_RS05480	1174126	1175691	-	hypothetical protein	8764.49	-2.09922	0.190043	-11.046	2.29146e-28	2.15836e-26
gene-CWC46_RS05545	amiB	CWC46_RS05545	1188541	1190205	+	N-acetylmuramoyl-L-alanine amidase AmiB	1020.76	-0.587721	0.177453	-3.31198	0.00092637	0.00682369
gene-CWC46_RS05550	mutL	CWC46_RS05550	1190229	1192124	+	DNA mismatch repair endonuclease MutL	2080.66	-0.702107	0.174808	-4.01644	5.90834e-05	0.000631792
gene-CWC46_RS05555	miaA	CWC46_RS05555	1192117	1193058	+	tRNA (adenosine(37)-N6)-dimethylallyltransferase MiaA	4735.22	-0.561663	0.17508	-3.20804	0.00133643	0.00936134
gene-CWC46_RS05565	hflX	CWC46_RS05565	1193580	1194860	+	GTPase HflX	9138.81	-0.601233	0.157961	-3.80622	0.000141109	0.00135802
gene-CWC46_RS05755	sltY	CWC46_RS05755	1238252	1240180	+	murein transglycosylase	1274.2	-0.614016	0.180281	-3.40588	0.000659519	0.00516759
gene-CWC46_RS05805	thrC	CWC46_RS05805	1249298	1250587	+	threonine synthase	1454.23	-0.532152	0.152289	-3.49436	0.000475195	0.00392233
gene-CWC46_RS05955	pdxA	CWC46_RS05955	1283322	1284323	-	4-hydroxythreonine-4-phosphate dehydrogenase PdxA	539.726	-0.504314	0.178967	-2.81792	0.00483354	0.0263848
gene-CWC46_RS06040	thiP	CWC46_RS06040	1304576	1306186	-	thiamine/thiamine pyrophosphate ABC transporter permease ThiP	499.547	-0.827267	0.205559	-4.02448	5.7101e-05	0.000615052
gene-CWC46_RS06525	CWC46_RS06525	CWC46_RS06525	1417230	1417541	-	RNA-dependent DNA polymerase	80.1725	-0.742723	0.248804	-2.98517	0.00283424	0.0174707
gene-CWC46_RS06695	CWC46_RS06695	CWC46_RS06695	1457189	1457974	+	ABC transporter permease	379.5	-0.667483	0.233499	-2.85862	0.00425494	0.0238759
gene-CWC46_RS06975	codB	CWC46_RS06975	1516843	1518105	-	cytosine permease	857.272	-0.48734	0.16911	-2.8818	0.00395415	0.0225871
gene-CWC46_RS06985	nsrR	CWC46_RS06985	1520467	1520892	+	nitric oxide-sensing transcriptional repressor NsrR	1100.2	-0.43508	0.16118	-2.69934	0.0069477	0.0349517
gene-CWC46_RS07100	CWC46_RS07100	CWC46_RS07100	1542282	1542905	-	YtfJ family protein	644.415	-0.548465	0.162347	-3.37834	0.000729255	0.00560488
gene-CWC46_RS07120	CWC46_RS07120	CWC46_RS07120	1545980	1547725	+	outer membrane protein assembly factor	2335.45	-0.501652	0.154182	-3.25363	0.00113939	0.00811946
gene-CWC46_RS07370	rpoS	CWC46_RS07370	1608234	1609226	+	RNA polymerase sigma factor RpoS	8755.02	-0.545996	0.176202	-3.0987	0.00194374	0.012767
gene-CWC46_RS07440	CWC46_RS07440	CWC46_RS07440	1625997	1626713	-	DTW domain-containing protein	291.289	-0.819461	0.205548	-3.98672	6.69942e-05	0.00070953
gene-CWC46_RS07445	trxC	CWC46_RS07445	1626801	1627220	-	thioredoxin TrxC	715.355	-0.742557	0.153484	-4.83801	1.31146e-06	1.9883e-05
gene-CWC46_RS07465	mprA	CWC46_RS07465	1631722	1632234	-	transcriptional repressor MprA	2447.97	-1.04252	0.14181	-7.35156	1.95907e-13	6.67139e-12
gene-CWC46_RS07470	ygaH	CWC46_RS07470	1632409	1632750	-	L-valine transporter subunit YgaH	453.437	-1.06794	0.183443	-5.82163	5.82762e-09	1.2344e-07
gene-CWC46_RS07490	proW	CWC46_RS07490	1636165	1637298	-	glycine betaine/L-proline ABC transporter permease ProW	1992.79	-0.59826	0.165211	-3.62118	0.000293265	0.00259657
gene-CWC46_RS07520	CWC46_RS07520	CWC46_RS07520	1644124	1645608	-	NCS1 family nucleobase:cation symporter-1	28.5383	-1.02421	0.356402	-2.87374	0.00405643	0.0230524
gene-CWC46_RS07615	CWC46_RS07615	CWC46_RS07615	1663118	1663468	-	HNH nuclease family protein	968.893	-0.427823	0.153203	-2.79253	0.00522971	0.0279275
gene-CWC46_RS22990	CWC46_RS22990	CWC46_RS22990	1719030	1719203	+	transposase	113.186	-0.789278	0.219426	-3.59701	0.000321901	0.00280523
gene-CWC46_RS07970	CWC46_RS07970	CWC46_RS07970	1719222	1720046	+	IS110 family transposase	439.246	-0.820921	0.175373	-4.68101	2.85462e-06	4.12305e-05
gene-CWC46_RS07975	CWC46_RS07975	CWC46_RS07975	1720265	1720381	-	transposase	311.402	-0.52782	0.201266	-2.62251	0.00872857	0.0415499
gene-CWC46_RS07990	CWC46_RS07990	CWC46_RS07990	1722808	1723184	-	hypothetical protein	426.043	-0.473215	0.183522	-2.57852	0.00992238	0.0464829
gene-CWC46_RS08040	CWC46_RS08040	CWC46_RS08040	1731842	1733914	-	ATP-binding cassette domain-containing protein	816.241	-0.439354	0.15124	-2.90501	0.00367239	0.021247
gene-CWC46_RS08110	CWC46_RS08110	CWC46_RS08110	1749033	1749860	-	ABC transporter permease	22.1377	-1.14804	0.419654	-2.7357	0.00622486	0.0319692
gene-CWC46_RS08115	CWC46_RS08115	CWC46_RS08115	1749853	1750800	-	ABC transporter permease	26.2009	-1.00352	0.371993	-2.69767	0.00698258	0.0350873
gene-CWC46_RS08120	CWC46_RS08120	CWC46_RS08120	1750814	1752412	-	ABC transporter substrate-binding protein	105.635	-0.906913	0.254002	-3.5705	0.000356295	0.0030807
gene-CWC46_RS08125	CWC46_RS08125	CWC46_RS08125	1752438	1753724	-	M20/M25/M40 family metallo-hydrolase	119.857	-0.900891	0.291013	-3.09571	0.00196342	0.0128581
gene-CWC46_RS08175	hisC	CWC46_RS08175	1763098	1764234	-	histidinol-phosphate transaminase	289.364	-0.778806	0.198815	-3.91724	8.95686e-05	0.000911541
gene-CWC46_RS08185	hutH	CWC46_RS08185	1766151	1767692	-	histidine ammonia-lyase	255.495	-0.687738	0.200742	-3.42597	0.0006126	0.00485148
gene-CWC46_RS08200	CWC46_RS08200	CWC46_RS08200	1769000	1769302	-	hypothetical protein	13498.9	-1.56923	0.218066	-7.19612	6.19513e-13	1.95899e-11
gene-CWC46_RS08205	CWC46_RS08205	CWC46_RS08205	1769320	1770324	-	radical SAM protein	10893.9	-1.71397	0.196262	-8.73306	2.47865e-18	1.15505e-16
gene-CWC46_RS08210	CWC46_RS08210	CWC46_RS08210	1770913	1772604	-	peptidase U34	4322.63	-0.996448	0.239035	-4.16862	3.06451e-05	0.000351586
gene-CWC46_RS08215	CWC46_RS08215	CWC46_RS08215	1772701	1774125	-	phosphatidylserine decarboxylase family protein	10225.2	-0.976574	0.183219	-5.33008	9.81689e-08	1.81838e-06
gene-CWC46_RS08220	CWC46_RS08220	CWC46_RS08220	1774772	1775467	+	DUF4336 domain-containing protein	1947.67	-2.59728	0.20353	-12.7612	2.70099e-37	5.69394e-35
gene-CWC46_RS08250	CWC46_RS08250	CWC46_RS08250	1778478	1779299	-	Tail Collar domain protein	22641.7	-0.95157	0.219236	-4.34038	1.42236e-05	0.000175398
gene-CWC46_RS08255	CWC46_RS08255	CWC46_RS08255	1779642	1786811	+	DUF4347 domain-containing protein	27094.1	-0.988442	0.195132	-5.06551	4.07308e-07	6.80435e-06
gene-CWC46_RS08260	CWC46_RS08260	CWC46_RS08260	1786858	1788354	+	TolC family protein	4747.33	-0.614603	0.227185	-2.7053	0.00682435	0.034463
gene-CWC46_RS08280	cybB	CWC46_RS08280	1793239	1793772	+	cytochrome b561	1698.17	-0.804589	0.194952	-4.12711	3.67353e-05	0.000414865
gene-CWC46_RS08500	mltD	CWC46_RS08500	1832970	1834337	-	murein transglycosylase D	3656.86	-0.439229	0.149176	-2.94437	0.00323617	0.0193602
gene-CWC46_RS08505	gloB	CWC46_RS08505	1834408	1835163	-	hydroxyacylglutathione hydrolase	3046.84	-0.615854	0.172355	-3.57318	0.000352671	0.00305533
gene-CWC46_RS08570	CWC46_RS08570	CWC46_RS08570	1844117	1844509	-	hypothetical protein	497.548	-0.576698	0.176841	-3.2611	0.0011098	0.00796288
gene-CWC46_RS08605	panD	CWC46_RS08605	1848749	1849129	-	aspartate 1-decarboxylase	402.784	-0.60781	0.178568	-3.40379	0.000664573	0.005198
gene-CWC46_RS08610	panC	CWC46_RS08610	1849155	1850009	-	pantoate--beta-alanine ligase	1202.03	-0.780254	0.200667	-3.8883	0.000100948	0.00100459
gene-CWC46_RS08650	hrpB	CWC46_RS08650	1855831	1858275	+	ATP-dependent helicase HrpB	1702.14	-0.460037	0.178334	-2.57964	0.00989029	0.0463817
gene-CWC46_RS08875	rnc	CWC46_RS08875	1903746	1904426	+	ribonuclease III	3358.88	-0.640818	0.157123	-4.07845	4.53377e-05	0.000496807
gene-CWC46_RS08880	CWC46_RS08880	CWC46_RS08880	1904423	1905328	+	GTPase Era	4055.1	-0.560619	0.165684	-3.38367	0.000715236	0.00553558
gene-CWC46_RS08885	recO	CWC46_RS08885	1905340	1906080	+	DNA repair protein RecO	1305.45	-0.624625	0.187913	-3.32401	0.000887326	0.00657989
gene-CWC46_RS08915	CWC46_RS08915	CWC46_RS08915	1911036	1912397	-	HlyD family type I secretion periplasmic adaptor subunit	1719.38	-0.505179	0.179026	-2.82181	0.00477533	0.0262232
gene-CWC46_RS08920	CWC46_RS08920	CWC46_RS08920	1912384	1914570	-	type I secretion system permease/ATPase	1522.93	-0.809178	0.155236	-5.21256	1.86248e-07	3.23341e-06
gene-CWC46_RS08925	CWC46_RS08925	CWC46_RS08925	1914633	1915982	-	TolC family outer membrane protein	3043.41	-0.828465	0.186403	-4.44448	8.81064e-06	0.000115741
gene-CWC46_RS09045	trmJ	CWC46_RS09045	1960186	1960914	+	tRNA (cytosine(32)/uridine(32)-2'-O)-methyltransferase TrmJ	315.164	-0.522878	0.179476	-2.91335	0.00357569	0.0209109
gene-CWC46_RS09150	CWC46_RS09150	CWC46_RS09150	1980093	1980317	+	DUF1407 domain-containing protein	371.898	-0.988124	0.203709	-4.85067	1.23047e-06	1.87837e-05
gene-CWC46_RS09225	CWC46_RS09225	CWC46_RS09225	1997262	1997372	+	hypothetical protein	770.043	-0.698674	0.253401	-2.75719	0.00583004	0.0303507
gene-CWC46_RS09380	CWC46_RS09380	CWC46_RS09380	2019297	2020922	-	ABC transporter substrate-binding protein	200.082	-0.544796	0.210639	-2.58639	0.00969866	0.045628
gene-CWC46_RS09395	CWC46_RS09395	CWC46_RS09395	2023704	2024717	-	substrate-binding domain-containing protein	113.791	-0.701155	0.233053	-3.00857	0.00262483	0.0163902
gene-CWC46_RS09415	CWC46_RS09415	CWC46_RS09415	2028552	2030318	-	iron ABC transporter permease	164.802	-0.612823	0.210204	-2.91537	0.0035527	0.0208315
id-NZ_CP025085.1:2031293..2031395		riboswitch	2031293	2031395	+		257.704	-0.713443	0.185217	-3.85194	0.000117186	0.00115029
gene-CWC46_RS09490	ompA	CWC46_RS09490	2050345	2051406	-	porin OmpA	22019.5	-0.752828	0.18396	-4.09235	4.2703e-05	0.0004738
gene-CWC46_RS09555	CWC46_RS09555	CWC46_RS09555	2062425	2063321	-	hypothetical protein	14046.2	-0.837906	0.278548	-3.00812	0.00262866	0.0163902
gene-CWC46_RS09560	CWC46_RS09560	CWC46_RS09560	2063318	2065246	-	caspase family protein	6080.54	-0.635182	0.238009	-2.66873	0.00761384	0.0377026
gene-CWC46_RS09565	CWC46_RS09565	CWC46_RS09565	2065374	2065901	+	isochorismatase family protein	1056.76	-0.623471	0.236338	-2.63805	0.00833843	0.0404318
gene-CWC46_RS09665	CWC46_RS09665	CWC46_RS09665	2084100	2085311	-	imidazolonepropionase	887.968	-0.534138	0.182591	-2.92533	0.00344091	0.0203105
gene-CWC46_RS09680	CWC46_RS09680	CWC46_RS09680	2087608	2088465	+	transporter substrate-binding domain-containing protein	168.24	-0.613753	0.195901	-3.13297	0.00173048	0.0116781
gene-CWC46_RS09690	CWC46_RS09690	CWC46_RS09690	2089204	2089935	+	ABC transporter permease subunit	88.1446	-0.845972	0.253918	-3.33167	0.000863268	0.00643381
gene-CWC46_RS09695	CWC46_RS09695	CWC46_RS09695	2089928	2090710	+	ATP-binding cassette domain-containing protein	131.163	-0.85298	0.210171	-4.0585	4.9389e-05	0.000538535
gene-CWC46_RS09745	CWC46_RS09745	CWC46_RS09745	2100575	2100847	+	hypothetical protein	9057.86	-0.5944	0.204312	-2.90927	0.00362268	0.0210744
gene-CWC46_RS09910	CWC46_RS09910	CWC46_RS09910	2138130	2138864	+	LuxR family transcriptional regulator	255.556	-2.82826	0.409197	-6.91173	4.78769e-12	1.3853e-10
gene-CWC46_RS09915	CWC46_RS09915	CWC46_RS09915	2139068	2140573	+	asparagine synthase	2056.19	-3.7652	0.886915	-4.24528	2.18316e-05	0.000259808
gene-CWC46_RS09920	CWC46_RS09920	CWC46_RS09920	2140582	2141334	+	enoyl-CoA hydratase/isomerase family protein	707.145	-3.27857	0.948431	-3.45684	0.000546555	0.00440729
gene-CWC46_RS09925	CWC46_RS09925	CWC46_RS09925	2141347	2142168	+	TauD/TfdA family dioxygenase	444.504	-2.56496	0.963746	-2.66145	0.00778052	0.0382715
gene-CWC46_RS09930	CWC46_RS09930	CWC46_RS09930	2142223	2143353	+	proline dehydrogenase	434.892	-2.32556	0.798099	-2.91388	0.00356968	0.0209034
gene-CWC46_RS09945	CWC46_RS09945	CWC46_RS09945	2144491	2145024	+	hypothetical protein	115.44	-1.30299	0.424829	-3.0671	0.00216145	0.0138678
gene-CWC46_RS09950	CWC46_RS09950	CWC46_RS09950	2145021	2145575	+	hypothetical protein	169.318	-1.08618	0.36584	-2.96899	0.00298777	0.0182321
gene-CWC46_RS09995	CWC46_RS09995	CWC46_RS09995	2152028	2152744	-	GNAT family N-acetyltransferase	1222.21	-0.618425	0.227067	-2.72353	0.00645875	0.0329032
gene-CWC46_RS10200	fadI	CWC46_RS10200	2194203	2195516	+	acetyl-CoA C-acyltransferase FadI	3380.29	-0.599729	0.158379	-3.78668	0.000152671	0.00145662
gene-CWC46_RS10370	yfcG	CWC46_RS10370	2230171	2230797	-	GSH-dependent disulfide bond oxidoreductase	1077.75	-0.690084	0.186703	-3.69617	0.000218879	0.00202972
gene-CWC46_RS10375	eat	CWC46_RS10375	2231141	2232526	+	ethanolamine permease	373.816	-0.595366	0.193987	-3.0691	0.00214702	0.0137952
gene-CWC46_RS10380	CWC46_RS10380	CWC46_RS10380	2232541	2233932	+	ethanolamine ammonia-lyase subunit EutB	674.473	-0.676018	0.179519	-3.76573	0.000166066	0.00156754
gene-CWC46_RS10400	pta	CWC46_RS10400	2236372	2238510	-	phosphate acetyltransferase	1045.98	-0.546227	0.176363	-3.09718	0.00195371	0.0128135
gene-CWC46_RS10510	CWC46_RS10510	CWC46_RS10510	2264156	2264353	-	DUF2892 domain-containing protein	10369.9	-1.03276	0.196035	-5.26822	1.37755e-07	2.45903e-06
gene-CWC46_RS10515	CWC46_RS10515	CWC46_RS10515	2264706	2265020	+	DUF883 domain-containing protein	8412.39	-0.705519	0.194369	-3.62979	0.000283656	0.00253175
gene-CWC46_RS10525	CWC46_RS10525	CWC46_RS10525	2265819	2266940	+	butyryl-CoA dehydrogenase	7902.65	-1.10893	0.199038	-5.57146	2.52613e-08	4.92651e-07
gene-CWC46_RS10530	CWC46_RS10530	CWC46_RS10530	2266937	2268061	+	HAD-IIIC family phosphatase	5849.46	-1.3655	0.179982	-7.58688	3.27704e-14	1.17947e-12
gene-CWC46_RS10535	CWC46_RS10535	CWC46_RS10535	2268165	2268758	+	hypothetical protein	7216.21	-1.29253	0.234277	-5.5171	3.44641e-08	6.57639e-07
gene-CWC46_RS22840	CWC46_RS22840	CWC46_RS22840	2268805	2269467	+	hypothetical protein	6515.25	-1.00702	0.2547	-3.95376	7.69337e-05	0.000799496
gene-CWC46_RS10555	CWC46_RS10555	CWC46_RS10555	2270465	2273212	+	pentapeptide repeat-containing protein	8228.22	-1.41378	0.248818	-5.68197	1.33154e-08	2.67942e-07
gene-CWC46_RS10560	CWC46_RS10560	CWC46_RS10560	2273311	2277684	+	hypothetical protein	13173.1	-0.747577	0.247069	-3.02578	0.00247989	0.0156166
gene-CWC46_RS10565	CWC46_RS10565	CWC46_RS10565	2277753	2280308	+	hypothetical protein	5118.52	-1.17174	0.205116	-5.71259	1.11273e-08	2.27006e-07
gene-CWC46_RS10570	CWC46_RS10570	CWC46_RS10570	2280316	2281653	+	collagen-like protein	1570.11	-1.05109	0.197522	-5.32141	1.02968e-07	1.87492e-06
gene-CWC46_RS10580	CWC46_RS10580	CWC46_RS10580	2282067	2295809	+	type I polyketide synthase	7839.72	-1.07815	0.20258	-5.32208	1.02586e-07	1.87492e-06
gene-CWC46_RS10585	CWC46_RS10585	CWC46_RS10585	2295839	2297194	-	2OG-Fe(II) oxygenase	1906.19	-0.883792	0.189644	-4.66027	3.15801e-06	4.50984e-05
gene-CWC46_RS10590	CWC46_RS10590	CWC46_RS10590	2297206	2297967	-	hypothetical protein	1865.93	-0.476761	0.180061	-2.64778	0.00810234	0.0393733
gene-CWC46_RS10595	CWC46_RS10595	CWC46_RS10595	2298166	2299014	-	3-hydroxyacyl-CoA dehydrogenase family protein	4222.28	-0.519357	0.167333	-3.10374	0.00191091	0.0126009
gene-CWC46_RS10650	hypB	CWC46_RS10650	2309900	2310949	+	hydrogenase nickel incorporation protein HypB	602.413	-0.742246	0.167769	-4.4242	9.67993e-06	0.000125669
gene-CWC46_RS10655	hybG	CWC46_RS10655	2310940	2311227	+	hydrogenase maturation factor HybG	171.597	-0.567232	0.21196	-2.67613	0.0074477	0.0370079
gene-CWC46_RS10660	hypD	CWC46_RS10660	2311214	2312329	+	hydrogenase formation protein HypD	322.038	-0.64224	0.223328	-2.87576	0.00403053	0.0229704
gene-CWC46_RS10665	hypE	CWC46_RS10665	2312329	2313357	+	hydrogenase expression/formation protein HypE	452.482	-0.478277	0.187141	-2.55571	0.0105972	0.0490216
gene-CWC46_RS10675	CWC46_RS10675	CWC46_RS10675	2315967	2316443	+	Extracytoplasmic function sigma factor YlaC	1068.7	-0.489846	0.176335	-2.77793	0.00547067	0.0289006
gene-CWC46_RS10755	CWC46_RS10755	CWC46_RS10755	2332396	2333589	-	multidrug effflux MFS transporter	313.039	-0.545587	0.213175	-2.55934	0.0104872	0.0488188
gene-CWC46_RS10765	CWC46_RS10765	CWC46_RS10765	2334314	2335456	+	efflux RND transporter periplasmic adaptor subunit	1589.36	-0.657442	0.167594	-3.92282	8.75199e-05	0.000894805
gene-CWC46_RS10770	CWC46_RS10770	CWC46_RS10770	2335459	2338599	+	multidrug efflux RND transporter permease subunit	2192.76	-0.573093	0.198794	-2.88285	0.00394093	0.0225407
gene-CWC46_RS10795	CWC46_RS10795	CWC46_RS10795	2343312	2344084	+	AraC family transcriptional regulator	7386.82	-0.655522	0.235639	-2.78189	0.0054043	0.0286182
gene-CWC46_RS10820	CWC46_RS10820	CWC46_RS10820	2348887	2349765	-	isochorismatase	32.4819	-1.16764	0.354172	-3.29681	0.00097788	0.00712019
gene-CWC46_RS10825	entE	CWC46_RS10825	2349783	2351396	-	(2%2C3-dihydroxybenzoyl)adenylate synthase	40.8977	-0.851498	0.316104	-2.69373	0.00706579	0.0353849
gene-CWC46_RS10935	CWC46_RS10935	CWC46_RS10935	2384013	2388095	-	response regulator	5271.99	-0.884466	0.169655	-5.21331	1.85501e-07	3.23312e-06
gene-CWC46_RS10940	CWC46_RS10940	CWC46_RS10940	2388507	2389454	+	diguanylate cyclase	1736.29	-0.865942	0.19009	-4.55544	5.22763e-06	7.07729e-05
gene-CWC46_RS10990	CWC46_RS10990	CWC46_RS10990	2401457	2410054	+	DUF2329 domain-containing protein	11640	-1.01252	0.199182	-5.08339	3.7075e-07	6.24073e-06
gene-CWC46_RS11105	CWC46_RS11105	CWC46_RS11105	2435460	2436443	-	helix-turn-helix domain-containing protein	543.074	-0.781846	0.185267	-4.2201	2.44189e-05	0.000285231
gene-CWC46_RS11180	CWC46_RS11180	CWC46_RS11180	2451862	2453304	-	GGDEF domain-containing protein	2766.71	-0.798909	0.180954	-4.41498	1.0102e-05	0.000130062
gene-CWC46_RS11190	CWC46_RS11190	CWC46_RS11190	2454493	2455092	-	nitroreductase family protein	1655.15	-0.572081	0.171678	-3.3323	0.000861305	0.00643002
gene-CWC46_RS11425	flgA	CWC46_RS11425	2506354	2507019	-	flagellar basal body P-ring formation protein FlgA	2979.72	-0.530458	0.146517	-3.62045	0.000294094	0.00259871
gene-CWC46_RS11500	fliO	CWC46_RS11500	2519656	2520072	-	flagellar biosynthetic protein FliO	422.277	-0.563708	0.21396	-2.63464	0.00842258	0.0406408
gene-CWC46_RS11510	fliM	CWC46_RS11510	2520481	2521503	-	flagellar motor switch protein FliM	484.344	-0.474013	0.167424	-2.83121	0.00463721	0.0256291
gene-CWC46_RS11515	fliL	CWC46_RS11515	2521509	2521994	-	flagellar basal body-associated protein FliL	302.834	-0.47816	0.174565	-2.73916	0.00615971	0.0317029
gene-CWC46_RS11640	CWC46_RS11640	CWC46_RS11640	2554240	2555001	+	SDR family NAD(P)-dependent oxidoreductase	230.102	-0.606823	0.234454	-2.58824	0.00964676	0.0454321
gene-CWC46_RS11710	mdtG	CWC46_RS11710	2569720	2570946	-	multidrug efflux MFS transporter MdtG	631.981	-0.482673	0.15656	-3.08298	0.00204936	0.0133616
gene-CWC46_RS11725	bssS	CWC46_RS11725	2573678	2573932	-	biofilm formation regulator BssS	7298.64	-0.655004	0.239595	-2.7338	0.0062608	0.0320794
gene-CWC46_RS11850	CWC46_RS11850	CWC46_RS11850	2598695	2599237	+	alpha/beta hydrolase	2219.53	-0.62897	0.155009	-4.05764	4.95708e-05	0.000539189
gene-CWC46_RS11895	mfd	CWC46_RS11895	2611229	2614678	-	transcription-repair coupling factor	3386.86	-0.605152	0.176103	-3.43635	0.0005896	0.00470299
gene-CWC46_RS11940	CWC46_RS11940	CWC46_RS11940	2622919	2623392	+	NLP/P60 protein	698.071	-0.470839	0.16278	-2.8925	0.00382194	0.0219452
gene-CWC46_RS11950	CWC46_RS11950	CWC46_RS11950	2624760	2625494	+	EAL domain-containing protein	2801.21	-0.916835	0.255581	-3.58726	0.000334166	0.00290639
gene-CWC46_RS12010	CWC46_RS12010	CWC46_RS12010	2643444	2644007	+	cell division protein ZapC	6666.16	-0.984252	0.210301	-4.6802	2.86592e-06	4.12305e-05
gene-CWC46_RS12030	pqiA	CWC46_RS12030	2649314	2650582	+	membrane integrity-associated transporter subunit PqiA	1363.42	-0.501962	0.151114	-3.32174	0.000894594	0.00662269
gene-CWC46_RS12065	rprA	CWC46_RS12065	2658067	2658177	-	antisense sRNA RprA	438.633	-1.34988	0.250409	-5.39071	7.01814e-08	1.3165e-06
gene-CWC46_RS12115	CWC46_RS12115	CWC46_RS12115	2670091	2671089	+	L%2CD-transpeptidase family protein	1942.49	-0.526571	0.178134	-2.95603	0.00311622	0.0187439
gene-CWC46_RS12175	CWC46_RS12175	CWC46_RS12175	2684891	2687161	+	hypothetical protein	328.258	-0.735079	0.206538	-3.55906	0.000372188	0.00318612
gene-CWC46_RS12200	CWC46_RS12200	CWC46_RS12200	2706159	2706947	+	thioesterase	143.919	-0.73316	0.217796	-3.36627	0.00076192	0.00579557
gene-CWC46_RS12225	cfa	CWC46_RS12225	2709686	2710837	-	cyclopropane fatty acyl phospholipid synthase	3221.36	-0.929712	0.203415	-4.57052	4.86515e-06	6.60675e-05
gene-CWC46_RS12250	rnt	CWC46_RS12250	2714494	2715168	-	ribonuclease T	1678.26	-0.563395	0.189556	-2.97218	0.00295697	0.018156
gene-CWC46_RS12255	gloA	CWC46_RS12255	2715283	2715690	-	lactoylglutathione lyase	2350.43	-0.533581	0.194457	-2.74396	0.0060703	0.0313208
gene-CWC46_RS12260	CWC46_RS12260	CWC46_RS12260	2716011	2716250	+	DUF1289 domain-containing protein	3160.35	-0.661649	0.161778	-4.08986	4.3164e-05	0.000477717
gene-CWC46_RS12265	slyA	CWC46_RS12265	2716439	2716876	+	transcriptional regulator SlyA	1941.37	-0.672865	0.216754	-3.10427	0.00190746	0.0126009
gene-CWC46_RS12285	pdxH	CWC46_RS12285	2719470	2720168	+	pyridoxamine 5'-phosphate oxidase	867.509	-0.489782	0.173783	-2.81835	0.00482705	0.0263819
gene-CWC46_RS12415	pspB	CWC46_RS12415	2749453	2749680	+	envelope stress response membrane protein PspB	586.923	-0.501996	0.174678	-2.87384	0.0040551	0.0230524
gene-CWC46_RS12420	pspC	CWC46_RS12420	2749680	2750039	+	envelope stress response membrane protein PspC	680.274	-0.586954	0.200248	-2.93114	0.00337716	0.020095
gene-CWC46_RS12430	CWC46_RS12430	CWC46_RS12430	2751570	2752613	+	TIGR01620 family protein	298.679	-0.493604	0.177009	-2.78859	0.00529386	0.0281682
gene-CWC46_RS12460	tpx	CWC46_RS12460	2759229	2759732	-	thiol peroxidase	4504.01	-0.740831	0.154772	-4.7866	1.69634e-06	2.54566e-05
gene-CWC46_RS12475	CWC46_RS12475	CWC46_RS12475	2761013	2762629	+	ABC transporter substrate-binding protein	1513.01	-0.45903	0.16429	-2.79402	0.00520569	0.0278665
gene-CWC46_RS12480	zntB	CWC46_RS12480	2762702	2763685	+	zinc transporter ZntB	1300.32	-0.561297	0.182673	-3.07269	0.0021214	0.0136702
gene-CWC46_RS12490	CWC46_RS12490	CWC46_RS12490	2765391	2766035	-	NAD(P)-binding domain-containing protein	50.5273	-0.828121	0.30304	-2.73271	0.0062816	0.0321487
gene-CWC46_RS12540	CWC46_RS12540	CWC46_RS12540	2780277	2781092	-	serine protease	736.148	-0.638964	0.176802	-3.61401	0.000301493	0.00264823
gene-CWC46_RS12545	asr	CWC46_RS12545	2781441	2781770	-	acid resistance repetitive basic protein Asr	211.826	-0.577071	0.190182	-3.03431	0.00241083	0.0152468
gene-CWC46_RS12565	CWC46_RS12565	CWC46_RS12565	2784875	2785303	+	hypothetical protein	950.202	-0.659055	0.187722	-3.5108	0.000446765	0.00372472
gene-CWC46_RS12585	CWC46_RS12585	CWC46_RS12585	2789769	2791046	-	acyltransferase	1058.18	-0.73806	0.162719	-4.53579	5.73891e-06	7.74577e-05
gene-CWC46_RS12715	CWC46_RS12715	CWC46_RS12715	2821681	2822064	-	hypothetical protein	3675.34	-4.07944	0.253483	-16.0936	2.8306e-58	3.13276e-55
gene-CWC46_RS12720	CWC46_RS12720	CWC46_RS12720	2822281	2822949	-	hypothetical protein	5753.79	-4.82761	0.251193	-19.2187	2.57931e-82	1.14186e-78
gene-CWC46_RS12725	CWC46_RS12725	CWC46_RS12725	2823167	2823802	-	hypothetical protein	75277.7	-5.01948	0.267582	-18.7587	1.64427e-78	3.63958e-75
gene-CWC46_RS12730	CWC46_RS12730	CWC46_RS12730	2824647	2824797	+	ABC transporter permease	52.5136	-3.43595	0.863276	-3.98013	6.88778e-05	0.00072428
gene-CWC46_RS12735	CWC46_RS12735	CWC46_RS12735	2825255	2826334	+	TQO small subunit DoxD domain-containing protein	1194	-0.527025	0.191814	-2.74759	0.00600353	0.0310849
gene-CWC46_RS22870	CWC46_RS22870	CWC46_RS22870	2890578	2890787	+	diguanylate cyclase	102.126	-0.78334	0.252491	-3.10244	0.0019193	0.0126252
gene-CWC46_RS13055	CWC46_RS13055	CWC46_RS13055	2891283	2891627	+	glycine dehydrogenase	57.2931	-0.920309	0.283691	-3.24405	0.00117841	0.00837374
gene-CWC46_RS13080	CWC46_RS13080	CWC46_RS13080	2893874	2895007	+	amidohydrolase/deacetylase family metallohydrolase	170.276	-0.704324	0.204216	-3.44891	0.000562846	0.00451398
gene-CWC46_RS13290	ychF	CWC46_RS13290	2942181	2943272	-	redox-regulated ATPase YchF	1841.96	-0.475	0.166906	-2.84592	0.00442833	0.0246594
gene-CWC46_RS13395	CWC46_RS13395	CWC46_RS13395	2963130	2965838	-	response regulator	1421.71	-0.791728	0.185221	-4.27451	1.91555e-05	0.000230439
gene-CWC46_RS13490	CWC46_RS13490	CWC46_RS13490	2988724	2989971	+	cellulase family glycosylhydrolase	643.89	-1.10065	0.205182	-5.36424	8.12896e-08	1.51844e-06
gene-CWC46_RS13500	gap	CWC46_RS13500	2991863	2992873	-	type I glyceraldehyde-3-phosphate dehydrogenase	498.177	-0.521963	0.199856	-2.61169	0.0090096	0.042704
gene-CWC46_RS13525	CWC46_RS13525	CWC46_RS13525	2996838	3007034	+	non-ribosomal peptide synthetase	1196.66	-0.517341	0.162996	-3.17396	0.00150376	0.0103051
gene-CWC46_RS13530	CWC46_RS13530	CWC46_RS13530	3007475	3008152	-	DUF2971 domain-containing protein	23.5246	-1.2936	0.486696	-2.65793	0.0078623	0.0385026
gene-CWC46_RS13535	CWC46_RS13535	CWC46_RS13535	3008598	3008930	-	branched-chain amino acid transport	480.549	-1.37081	0.226778	-6.04474	1.49653e-09	3.42098e-08
gene-CWC46_RS13540	CWC46_RS13540	CWC46_RS13540	3008920	3009615	-	AzlC family ABC transporter permease	849.115	-1.02319	0.206429	-4.95662	7.17295e-07	1.14638e-05
gene-CWC46_RS13545	CWC46_RS13545	CWC46_RS13545	3009602	3010495	-	TIM barrel protein	1598.75	-0.787503	0.221198	-3.56017	0.000370615	0.00317967
gene-CWC46_RS13550	CWC46_RS13550	CWC46_RS13550	3010525	3012879	-	ATP-grasp domain-containing protein	3271.8	-0.959782	0.153009	-6.2727	3.54839e-10	8.72706e-09
gene-CWC46_RS13555	CWC46_RS13555	CWC46_RS13555	3012884	3014149	-	glycine hydroxymethyltransferase	883.389	-1.65233	0.192121	-8.60045	7.94028e-18	3.5869e-16
gene-CWC46_RS13560	CWC46_RS13560	CWC46_RS13560	3014163	3014879	-	hypothetical protein	218.103	-1.63292	0.196076	-8.32797	8.22376e-17	3.50063e-15
gene-CWC46_RS13565	CWC46_RS13565	CWC46_RS13565	3015174	3015446	+	DUF3811 domain-containing protein	2125.47	-0.444796	0.152431	-2.91802	0.00352266	0.0206828
gene-CWC46_RS13570	CWC46_RS13570	CWC46_RS13570	3015714	3016541	+	mannosyl-3-phosphoglycerate phosphatase-related protein	2183.2	-0.797926	0.159817	-4.99276	5.95229e-07	9.6523e-06
gene-CWC46_RS13575	CWC46_RS13575	CWC46_RS13575	3016558	3017784	+	hypothetical protein	2423.32	-0.942761	0.163539	-5.76476	8.17763e-09	1.6917e-07
gene-CWC46_RS13580	CWC46_RS13580	CWC46_RS13580	3017880	3018935	+	aldo/keto reductase	2390.02	-0.751874	0.152646	-4.92559	8.41069e-07	1.32979e-05
gene-CWC46_RS13585	ydfG	CWC46_RS13585	3018959	3019708	+	bifunctional NADP-dependent 3-hydroxy acid dehydrogenase/3-hydroxypropionate dehydrogenase YdfG	1855.86	-0.546636	0.153634	-3.55803	0.00037364	0.00318612
gene-CWC46_RS13665	CWC46_RS13665	CWC46_RS13665	3038544	3039422	-	F1F0 ATPase F1 subunit gamma	2304.36	-0.492802	0.174829	-2.81877	0.00482077	0.0263801
gene-CWC46_RS13680	CWC46_RS13680	CWC46_RS13680	3041763	3042044	-	F0F1 ATP synthase subunit C	1696.5	-0.48444	0.189258	-2.55969	0.0104767	0.0488188
gene-CWC46_RS13685	CWC46_RS13685	CWC46_RS13685	3042063	3042764	-	F0F1 ATP synthase subunit A	3012.09	-0.567381	0.179192	-3.16634	0.00154373	0.0105302
gene-CWC46_RS13705	CWC46_RS13705	CWC46_RS13705	3043750	3045180	-	F0F1 ATP synthase subunit beta	11648.8	-0.516571	0.188595	-2.73904	0.00616181	0.0317029
gene-CWC46_RS13710	CWC46_RS13710	CWC46_RS13710	3045477	3046475	-	bile acid:sodium symporter	1253.27	-0.473466	0.157496	-3.0062	0.00264536	0.016448
gene-CWC46_RS13730	CWC46_RS13730	CWC46_RS13730	3049950	3051473	-	L-arabinose ABC transporter ATP-binding protein AraG	763.621	-0.713908	0.186292	-3.8322	0.000127005	0.00123031
gene-CWC46_RS13795	topA	CWC46_RS13795	3066426	3069023	-	type I DNA topoisomerase	4501.94	-0.464055	0.144143	-3.21941	0.00128453	0.0090551
gene-CWC46_RS13910	cls	CWC46_RS13910	3090344	3091804	+	cardiolipin synthase	2181.31	-0.561744	0.182285	-3.08168	0.00205836	0.0134006
gene-CWC46_RS13950	adhE	CWC46_RS13950	3100164	3102863	+	bifunctional acetaldehyde-CoA/alcohol dehydrogenase	10219.3	-0.597225	0.183478	-3.25502	0.00113384	0.00809601
gene-CWC46_RS14025	ansA	CWC46_RS14025	3116845	3117864	+	asparaginase	219.805	-0.519582	0.203279	-2.55601	0.0105881	0.0490216
gene-CWC46_RS14080	CWC46_RS14080	CWC46_RS14080	3128819	3130354	+	SpoVR family protein	15841.9	-0.556414	0.15956	-3.48719	0.000488131	0.00400919
gene-CWC46_RS14100	CWC46_RS14100	CWC46_RS14100	3134353	3135342	+	TIGR00341 family protein	4415.11	-0.574665	0.1702	-3.37642	0.000734367	0.00561492
gene-CWC46_RS14455	minE	CWC46_RS14455	3185034	3185303	+	cell division topological specificity factor MinE	1269.31	-0.535077	0.157418	-3.39907	0.00067615	0.00526066
gene-CWC46_RS14520	CWC46_RS14520	CWC46_RS14520	3200292	3201092	+	PTS mannose/fructose/sorbose transporter subunit IIC	4921.41	-0.611408	0.182997	-3.34108	0.000834528	0.00626179
gene-CWC46_RS14525	CWC46_RS14525	CWC46_RS14525	3201107	3201949	+	PTS mannose transporter subunit IID	14921.6	-0.570044	0.178242	-3.19814	0.00138315	0.00962771
gene-CWC46_RS14530	CWC46_RS14530	CWC46_RS14530	3201997	3202455	+	DUF986 domain-containing protein	431.842	-0.734114	0.202896	-3.61818	0.000296678	0.00261632
gene-CWC46_RS22900	pheM	CWC46_RS22900	3226580	3226624	-	pheST operon leader peptide PheM	82.071	-1.09623	0.260017	-4.21601	2.48661e-05	0.000288929
gene-CWC46_RS14660	rplT	CWC46_RS14660	3226771	3227127	-	50S ribosomal protein L20	2937.66	-0.456573	0.162659	-2.80694	0.00500144	0.0270677
gene-CWC46_RS14665	rpmI	CWC46_RS14665	3227170	3227367	-	50S ribosomal protein L35	2954.89	-0.730339	0.197611	-3.69585	0.000219156	0.00202972
gene-CWC46_RS14670	infC	CWC46_RS14670	3227464	3228006	-	translation initiation factor IF-3	10391.4	-0.407016	0.157671	-2.58143	0.00983927	0.0461913
gene-CWC46_RS14675	thrS	CWC46_RS14675	3228010	3229938	-	threonine--tRNA ligase	7346.51	-0.536367	0.18736	-2.86276	0.00419963	0.0236537
gene-CWC46_RS14700	CWC46_RS14700	CWC46_RS14700	3234672	3236843	-	EAL domain-containing protein	3195.21	-0.564315	0.145499	-3.87847	0.000105116	0.00104105
gene-CWC46_RS14750	CWC46_RS14750	CWC46_RS14750	3248457	3249578	+	cupin domain-containing protein	2376.92	-0.508683	0.190259	-2.67364	0.0075034	0.0371977
gene-CWC46_RS14985	CWC46_RS14985	CWC46_RS14985	3290319	3292088	+	diguanylate cyclase	2829.18	-0.888765	0.16799	-5.29057	1.21934e-07	2.18543e-06
gene-CWC46_RS14995	CWC46_RS14995	CWC46_RS14995	3293148	3293552	+	hypothetical protein	6080.62	-1.41701	0.147757	-9.59014	8.79689e-22	5.05764e-20
gene-CWC46_RS15280	CWC46_RS15280	CWC46_RS15280	3346289	3346684	+	glutathione metabolism protein	2685.27	-0.450044	0.166985	-2.69512	0.00703633	0.0353173
gene-CWC46_RS15375	CWC46_RS15375	CWC46_RS15375	3362398	3362940	-	flavin reductase family protein	856.698	-0.70672	0.15682	-4.50657	6.58824e-06	8.81153e-05
gene-CWC46_RS22910	CWC46_RS22910	CWC46_RS22910	3362993	3363148	-	hypothetical protein	40.0826	-1.00341	0.342761	-2.92742	0.00341783	0.0202825
gene-CWC46_RS15380	CWC46_RS15380	CWC46_RS15380	3363342	3364244	-	DMT family transporter	245.748	-0.652723	0.211607	-3.0846	0.00203825	0.0133087
gene-CWC46_RS15385	CWC46_RS15385	CWC46_RS15385	3365147	3365824	+	hypothetical protein	1152.93	-2.82956	0.252914	-11.1878	4.67744e-29	4.60156e-27
gene-CWC46_RS15390	CWC46_RS15390	CWC46_RS15390	3365847	3366734	+	oxidoreductase	869.295	-3.04635	0.23653	-12.8793	5.88507e-38	1.30266e-35
gene-CWC46_RS15395	CWC46_RS15395	CWC46_RS15395	3366749	3367960	+	ATP-grasp domain-containing protein	267.636	-2.61096	0.239122	-10.919	9.35695e-28	7.96601e-26
gene-CWC46_RS15400	CWC46_RS15400	CWC46_RS15400	3367957	3369120	+	ATP-grasp domain-containing protein	247.236	-2.69274	0.22286	-12.0826	1.30448e-33	2.22113e-31
gene-CWC46_RS15405	CWC46_RS15405	CWC46_RS15405	3369139	3370236	+	amidinotransferase	193.307	-2.05695	0.214784	-9.5768	1.00097e-21	5.60922e-20
gene-CWC46_RS15410	CWC46_RS15410	CWC46_RS15410	3370252	3371199	+	EamA family transporter	341.677	-1.59532	0.196772	-8.10745	5.16914e-16	2.0616e-14
gene-CWC46_RS15440	CWC46_RS15440	CWC46_RS15440	3376186	3376716	+	GNAT family N-acetyltransferase	306.585	-0.620605	0.190589	-3.25624	0.00112898	0.00808734
gene-CWC46_RS15510	cueO	CWC46_RS15510	3389633	3391333	-	multicopper oxidase CueO	4021.97	-0.771197	0.151545	-5.08891	3.60133e-07	6.10846e-06
gene-CWC46_RS15525	mukE	CWC46_RS15525	3397394	3398128	-	chromosome partition protein MukE	502.19	-0.506759	0.181363	-2.79417	0.00520325	0.0278665
gene-CWC46_RS15530	mukF	CWC46_RS15530	3398109	3399431	-	chromosome partition protein MukF	969.65	-0.586778	0.160046	-3.66632	0.000246069	0.00223685
gene-CWC46_RS15545	CWC46_RS15545	CWC46_RS15545	3401170	3402063	-	YcbJ family phosphotransferase	404.371	-0.567846	0.179691	-3.16013	0.00157698	0.010724
gene-CWC46_RS15550	CWC46_RS15550	CWC46_RS15550	3402305	3403618	-	right-handed parallel beta-helix repeat-containing protein	1108.35	-0.575309	0.156042	-3.68688	0.000227022	0.00209381
gene-CWC46_RS15670	CWC46_RS15670	CWC46_RS15670	3427517	3428170	-	hypothetical protein	3307.76	-2.00651	0.177492	-11.3048	1.24255e-29	1.27925e-27
gene-CWC46_RS15760	pflA	CWC46_RS15760	3448760	3449494	+	pyruvate formate lyase 1-activating protein	2354.23	-0.535453	0.199752	-2.68059	0.00734921	0.0365972
gene-CWC46_RS15785	dmsD	CWC46_RS15785	3454267	3454881	-	Tat proofreading chaperone DmsD	996.828	-0.731393	0.175455	-4.16854	3.06556e-05	0.000351586
gene-CWC46_RS15790	CWC46_RS15790	CWC46_RS15790	3455033	3455893	-	dimethyl sulfoxide reductase anchor subunit	1609.98	-0.888213	0.172193	-5.15825	2.49271e-07	4.27722e-06
gene-CWC46_RS15890	hcp	CWC46_RS15890	3484678	3486330	+	hydroxylamine reductase	676.87	-0.725718	0.164583	-4.40943	1.03644e-05	0.000132611
gene-CWC46_RS16005	CWC46_RS16005	CWC46_RS16005	3507304	3508518	-	serine hydrolase	1757.93	-0.48474	0.172522	-2.80973	0.00495829	0.0268999
gene-CWC46_RS16025	CWC46_RS16025	CWC46_RS16025	3510610	3511227	+	glutathione S-transferase	1539.86	-0.473935	0.16429	-2.88474	0.00391736	0.0224349
gene-CWC46_RS16110	CWC46_RS16110	CWC46_RS16110	3530978	3531847	-	LysR family transcriptional regulator	2615.6	-0.454958	0.156516	-2.90679	0.00365164	0.0211862
gene-CWC46_RS16265	CWC46_RS16265	CWC46_RS16265	3563982	3565433	-	sigma-54-dependent Fis family transcriptional regulator	3975.9	-0.608494	0.180188	-3.377	0.00073281	0.00561271
gene-CWC46_RS16285	CWC46_RS16285	CWC46_RS16285	3570250	3570966	+	phosphatase PAP2 family protein	2537.88	-0.743381	0.168381	-4.41488	1.01064e-05	0.000130062
gene-CWC46_RS16500	CWC46_RS16500	CWC46_RS16500	3609042	3610019	-	biotin-dependent carboxyltransferase	107.531	-0.591861	0.222641	-2.65836	0.00785223	0.0384959
gene-CWC46_RS16540	ompX	CWC46_RS16540	3616297	3616812	-	outer membrane protein OmpX	24399.9	-0.895605	0.183064	-4.89232	9.96564e-07	1.54258e-05
gene-CWC46_RS16550	dps	CWC46_RS16550	3618639	3619142	+	DNA starvation/stationary phase protection protein Dps	14464.2	-1.25529	0.180561	-6.95215	3.59772e-12	1.05478e-10
gene-CWC46_RS16610	pbpG	CWC46_RS16610	3635295	3636257	-	D-alanyl-D-alanine endopeptidase	1554.34	-0.541506	0.145866	-3.71235	0.000205342	0.00191378
gene-CWC46_RS16620	cyaB	CWC46_RS16620	3637346	3637885	-	class IV adenylate cyclase	544.432	-1.186	0.25222	-4.70223	2.57337e-06	3.79744e-05
gene-CWC46_RS16630	CWC46_RS16630	CWC46_RS16630	3639695	3640180	+	DUF2127 domain-containing protein	181.963	-0.628655	0.20629	-3.04744	0.00230803	0.0146595
gene-CWC46_RS16730	CWC46_RS16730	CWC46_RS16730	3660940	3661119	+	transposase	376.833	-0.960861	0.171949	-5.58806	2.29626e-08	4.51802e-07
gene-CWC46_RS16800	cycA	CWC46_RS16800	3672026	3673435	+	D-serine/D-alanine/glycine transporter	1924.18	-0.660709	0.171946	-3.84254	0.000121769	0.00119001
gene-CWC46_RS16945	CWC46_RS16945	CWC46_RS16945	3703173	3703928	+	LuxR family transcriptional regulator	129.457	-0.720236	0.239819	-3.00325	0.00267117	0.0165852
gene-CWC46_RS16950	CWC46_RS16950	CWC46_RS16950	3704030	3704929	+	proline iminopeptidase-family hydrolase	61.2042	-0.929806	0.271323	-3.42693	0.000610443	0.00484307
gene-CWC46_RS16965	betB	CWC46_RS16965	3708061	3709533	+	betaine-aldehyde dehydrogenase	577.189	-0.81621	0.177222	-4.60557	4.11339e-06	5.65527e-05
gene-CWC46_RS16970	betA	CWC46_RS16970	3709558	3711243	+	choline dehydrogenase	1333.07	-0.675028	0.197176	-3.42348	0.000618253	0.00488751
gene-CWC46_RS17010	CWC46_RS17010	CWC46_RS17010	3722746	3723912	-	linear amide C-N hydrolase	2749	-0.636187	0.188244	-3.37959	0.000725933	0.00558906
gene-CWC46_RS17020	CWC46_RS17020	CWC46_RS17020	3724913	3725599	-	hypothetical protein	742.511	-0.988715	0.19629	-5.037	4.72877e-07	7.87002e-06
gene-CWC46_RS17040	CWC46_RS17040	CWC46_RS17040	3729549	3729866	+	DUF134 domain-containing protein	206.219	-0.828095	0.192648	-4.29849	1.71969e-05	0.000209727
gene-CWC46_RS17045	CWC46_RS17045	CWC46_RS17045	3729841	3730359	+	dinitrogenase iron-molybdenum cofactor biosynthesis protein	406.047	-0.594645	0.211088	-2.81705	0.00484664	0.0264237
gene-CWC46_RS17050	CWC46_RS17050	CWC46_RS17050	3730557	3730898	+	carboxymuconolactone decarboxylase family protein	6790.09	-1.05404	0.165413	-6.37215	1.86396e-10	4.63582e-09
gene-CWC46_RS17055	CWC46_RS17055	CWC46_RS17055	3731669	3733627	+	methyl-accepting chemotaxis sensory transducer	536.453	-0.797492	0.189014	-4.21923	2.45136e-05	0.000285584
gene-CWC46_RS17230	patD	CWC46_RS17230	3769340	3770764	-	aminobutyraldehyde dehydrogenase	1607.74	-0.671273	0.163184	-4.1136	3.89536e-05	0.000437684
gene-CWC46_RS17380	dmpG	CWC46_RS17380	3802689	3803696	+	4-hydroxy-2-oxovalerate aldolase	13.399	-1.54024	0.530338	-2.90427	0.00368115	0.021247
gene-CWC46_RS17455	CWC46_RS17455	CWC46_RS17455	3821135	3821617	+	winged helix-turn-helix transcriptional regulator	771.381	-0.531816	0.18913	-2.81191	0.00492482	0.0267512
gene-CWC46_RS17545	CWC46_RS17545	CWC46_RS17545	3844953	3845690	-	SDR family oxidoreductase	191.324	-0.65686	0.226141	-2.90465	0.00367668	0.021247
gene-CWC46_RS17555	CWC46_RS17555	CWC46_RS17555	3846925	3847677	-	LuxR family transcriptional regulator	168.415	-1.11514	0.293787	-3.79574	0.000147203	0.00141053
gene-CWC46_RS17605	CWC46_RS17605	CWC46_RS17605	3859576	3860529	-	nucleoside hydrolase	170.248	-0.74879	0.196298	-3.81456	0.000136425	0.00131581
gene-CWC46_RS17610	CWC46_RS17610	CWC46_RS17610	3860526	3861410	-	dihydrodipicolinate synthase family protein	819.487	-1.42833	0.206984	-6.90068	5.17527e-12	1.48772e-10
gene-CWC46_RS17615	CWC46_RS17615	CWC46_RS17615	3861462	3863024	-	ABC transporter substrate-binding protein	2470.86	-0.838099	0.277051	-3.02507	0.00248573	0.0156311
gene-CWC46_RS17620	CWC46_RS17620	CWC46_RS17620	3863177	3864061	+	LysR family transcriptional regulator	362.052	-1.55057	0.221362	-7.00471	2.47498e-12	7.30449e-11
gene-CWC46_RS17700	CWC46_RS17700	CWC46_RS17700	3891121	3892062	-	ABC transporter ATP-binding protein	117.582	-0.615654	0.231936	-2.65441	0.00794467	0.0388201
gene-CWC46_RS17740	CWC46_RS17740	CWC46_RS17740	3900077	3901627	+	amino acid adenylation domain-containing protein	277.07	-2.39073	0.270098	-8.85136	8.64604e-19	4.07192e-17
gene-CWC46_RS17745	CWC46_RS17745	CWC46_RS17745	3901614	3901886	+	acyl carrier protein	76.2481	-2.40515	0.394954	-6.0897	1.13121e-09	2.64967e-08
gene-CWC46_RS17750	CWC46_RS17750	CWC46_RS17750	3901889	3902836	+	chlorinating enzyme	237.995	-2.32305	0.302242	-7.68605	1.51748e-14	5.59824e-13
gene-CWC46_RS17755	CWC46_RS17755	CWC46_RS17755	3902852	3903514	+	hypothetical protein	116.824	-2.56272	0.351359	-7.29374	3.01467e-13	1.00346e-11
gene-CWC46_RS17760	CWC46_RS17760	CWC46_RS17760	3903524	3904441	+	DMT family transporter	125.327	-1.80587	0.308979	-5.84465	5.07625e-09	1.08563e-07
gene-CWC46_RS17765	CWC46_RS17765	CWC46_RS17765	3904434	3905153	+	thioesterase	83.6486	-1.29036	0.295239	-4.37054	1.23939e-05	0.000155626
gene-CWC46_RS17860	CWC46_RS17860	CWC46_RS17860	3929497	3930504	-	NAD-dependent epimerase	470.121	-0.486529	0.1706	-2.85188	0.00434621	0.0242631
gene-CWC46_RS18005	CWC46_RS18005	CWC46_RS18005	3964144	3965634	+	carotenoid oxygenase family protein	83.4184	-0.719419	0.268178	-2.68262	0.00730483	0.0364994
gene-CWC46_RS18145	phrB	CWC46_RS18145	3990934	3992376	-	deoxyribodipyrimidine photo-lyase	2428.3	-0.464015	0.16197	-2.86482	0.00417241	0.0235903
gene-CWC46_RS18165	kdpA	CWC46_RS18165	3994183	3995871	+	potassium-transporting ATPase subunit KdpA	571.863	-0.833141	0.159132	-5.23552	1.64517e-07	2.89015e-06
gene-CWC46_RS18170	kdpB	CWC46_RS18170	3995886	3997952	+	potassium-transporting ATPase subunit KdpB	934.904	-0.879801	0.194293	-4.52822	5.94837e-06	8.00408e-05
gene-CWC46_RS18175	kdpC	CWC46_RS18175	3997968	3998543	+	potassium-transporting ATPase subunit KdpC	305.174	-0.813778	0.22843	-3.56249	0.000367352	0.0031578
gene-CWC46_RS18180	kdbD	CWC46_RS18180	3998556	4001285	+	two-component system sensor histidine kinase KdbD	1294.73	-0.605107	0.163385	-3.70357	0.000212588	0.00197716
gene-CWC46_RS18185	kdpE	CWC46_RS18185	4001282	4001971	+	two-component system response regulator KdpE	365.977	-0.648846	0.179059	-3.62364	0.000290485	0.00258228
gene-CWC46_RS18235	CWC46_RS18235	CWC46_RS18235	4011636	4013126	-	PTS transporter subunit EIIC	5300.39	-0.596646	0.210542	-2.83385	0.00459906	0.0255138
gene-CWC46_RS18465	CWC46_RS18465	CWC46_RS18465	4052764	4053438	+	M15 family metallopeptidase	999.119	-0.61063	0.183938	-3.31976	0.000900953	0.00665863
gene-CWC46_RS18635	tesA	CWC46_RS18635	4089663	4090301	+	multifunctional acyl-CoA thioesterase I/protease I/lysophospholipase L1	1369.52	-0.712283	0.207177	-3.43803	0.000585954	0.00468234
gene-CWC46_RS18640	CWC46_RS18640	CWC46_RS18640	4090330	4091106	+	SDR family oxidoreductase	735.503	-0.529859	0.172823	-3.0659	0.00217015	0.0138934
gene-CWC46_RS18745	CWC46_RS18745	CWC46_RS18745	4119371	4119826	+	NfeD family protein	1483.22	-0.484654	0.155793	-3.11088	0.0018653	0.0123804
gene-CWC46_RS18845	acrR	CWC46_RS18845	4143576	4144217	-	multidrug efflux transporter transcriptional repressor AcrR	884.717	-0.639855	0.195561	-3.27189	0.0010683	0.00771515
gene-CWC46_RS18915	CWC46_RS18915	CWC46_RS18915	4159342	4159803	-	Lrp/AsnC family transcriptional regulator	766.157	-0.54072	0.164176	-3.29353	0.000989376	0.00719206
gene-CWC46_RS19015	panE	CWC46_RS19015	4182166	4183074	+	2-dehydropantoate 2-reductase	1385.54	-0.535386	0.150654	-3.55374	0.000379794	0.00320919
gene-CWC46_RS19020	yajL	CWC46_RS19020	4183037	4183627	+	protein deglycase YajL	2976.1	-0.633157	0.147371	-4.29634	1.73642e-05	0.000211184
gene-CWC46_RS19050	pgpA	CWC46_RS19050	4188631	4189032	-	phosphatidylglycerophosphatase A	384.349	-0.559242	0.195074	-2.86682	0.00414622	0.0235325
gene-CWC46_RS19120	CWC46_RS19120	CWC46_RS19120	4203388	4203990	+	peroxiredoxin C	12830.6	-0.655841	0.163495	-4.01139	6.03632e-05	0.000642375
gene-CWC46_RS19140	phoR	CWC46_RS19140	4208769	4210091	-	phosphate regulon sensor histidine kinase PhoR	1214.28	-0.91256	0.174177	-5.23926	1.61219e-07	2.86633e-06
gene-CWC46_RS19145	phoB	CWC46_RS19145	4210119	4210808	-	phosphate response regulator transcription factor PhoB	7285.44	-0.955891	0.225646	-4.23625	2.27287e-05	0.000268319
gene-CWC46_RS19245	CWC46_RS19245	CWC46_RS19245	4231545	4232825	+	MFS transporter	20.4747	-1.20535	0.417605	-2.88635	0.00389739	0.0223494
gene-CWC46_RS19255	CWC46_RS19255	CWC46_RS19255	4233518	4234408	+	LysR family transcriptional regulator	241.502	-0.903606	0.185817	-4.86289	1.15686e-06	1.7755e-05
gene-CWC46_RS19440	fabZ	CWC46_RS19440	4275919	4276374	-	3-hydroxyacyl-ACP dehydratase FabZ	838.875	-0.576696	0.176649	-3.26465	0.001096	0.0078766
gene-CWC46_RS19515	CWC46_RS19515	CWC46_RS19515	4293391	4293780	+	DUF3461 family protein	8124.51	-0.591453	0.153964	-3.84151	0.000122278	0.00119235
gene-CWC46_RS19630	ptrA	CWC46_RS19630	4316615	4319500	-	pitrilysin	815.196	-0.534991	0.20168	-2.65267	0.00798582	0.0389353
gene-CWC46_RS19650	CWC46_RS19650	CWC46_RS19650	4323782	4324387	-	prepilin peptidase-dependent protein	772.588	-0.535776	0.20422	-2.62352	0.00870264	0.0415157
gene-CWC46_RS19655	CWC46_RS19655	CWC46_RS19655	4324381	4324872	-	prepilin peptidase-dependent protein	480.539	-0.701212	0.199851	-3.50867	0.000450358	0.00374762
gene-CWC46_RS19745	CWC46_RS19745	CWC46_RS19745	4344048	4344665	+	TetR/AcrR family transcriptional regulator	147.972	-0.914686	0.207515	-4.40781	1.0442e-05	0.000133218
gene-CWC46_RS19845	CWC46_RS19845	CWC46_RS19845	4364058	4367681	-	hypothetical protein	792.401	-0.49127	0.174083	-2.82204	0.00477191	0.0262232
gene-CWC46_RS19890	cas1	CWC46_RS19890	4374502	4375383	+	CRISPR-associated endonuclease Cas1	589.164	-0.865121	0.172253	-5.02239	5.10335e-07	8.43006e-06
gene-CWC46_RS19895	cas2	CWC46_RS19895	4375376	4375672	+	CRISPR-associated endonuclease Cas2	209.726	-0.777306	0.228522	-3.40145	0.00067029	0.00523346
gene-CWC46_RS19900	cas10	CWC46_RS19900	4376784	4379234	+	type III-A CRISPR-associated protein Cas10/Csm1	683.046	-1.11661	0.182487	-6.11883	9.42663e-10	2.23164e-08
gene-CWC46_RS19905	csm2	CWC46_RS19905	4379259	4379642	+	type III-A CRISPR-associated protein Csm2	108.23	-1.08057	0.285589	-3.78363	0.000154556	0.00147144
gene-CWC46_RS19910	csm3	CWC46_RS19910	4379655	4380401	+	type III-A CRISPR-associated RAMP protein Csm3	190.847	-0.838694	0.284827	-2.94457	0.00323405	0.0193602
gene-CWC46_RS19915	CWC46_RS19915	CWC46_RS19915	4380401	4381381	+	hypothetical protein	116.086	-0.846349	0.233683	-3.62179	0.000292572	0.00259562
gene-CWC46_RS19920	CWC46_RS19920	CWC46_RS19920	4381378	4383057	+	DUF324 domain-containing protein	143.171	-0.679902	0.252867	-2.68877	0.00717153	0.0358738
gene-CWC46_RS20395	CWC46_RS20395	CWC46_RS20395	4462127	4462921	-	molybdopterin-dependent oxidoreductase	195.797	-0.798044	0.204939	-3.89405	9.85829e-05	0.000986196
gene-CWC46_RS20435	CWC46_RS20435	CWC46_RS20435	4470832	4472208	-	aromatic acid/H+ symport family MFS transporter	152.227	-0.661371	0.247857	-2.66836	0.00762228	0.0377026
gene-CWC46_RS20570	CWC46_RS20570	CWC46_RS20570	4503334	4503414	-	DNA starvation/stationary phase protection protein	65.7526	-1.15306	0.361101	-3.1932	0.00140708	0.00976353
gene-CWC46_RS20575	katG	CWC46_RS20575	4503629	4505803	+	catalase/peroxidase HPI	2602.18	-0.47688	0.163344	-2.91948	0.0035061	0.0206187
gene-CWC46_RS20585	CWC46_RS20585	CWC46_RS20585	4507949	4509331	-	glutamate decarboxylase	5285.3	-0.655631	0.159981	-4.09819	4.164e-05	0.000465505
gene-CWC46_RS20605	CWC46_RS20605	CWC46_RS20605	4513213	4514529	-	type II toxin-antitoxin system HipA family toxin	1029.67	-0.537	0.172686	-3.10969	0.00187287	0.012412
gene-CWC46_RS20655	CWC46_RS20655	CWC46_RS20655	4522239	4524551	-	polyketide synthase	401.038	-0.648628	0.181883	-3.56618	0.000362221	0.00312583
gene-CWC46_RS20660	CWC46_RS20660	CWC46_RS20660	4524548	4526023	-	AMP-binding protein	199.062	-0.580603	0.214581	-2.70576	0.00681485	0.034463
gene-CWC46_RS20675	CWC46_RS20675	CWC46_RS20675	4528242	4529288	-	O-methyltransferase family 2	32.1418	-0.944935	0.347026	-2.72295	0.00647016	0.0329235
gene-CWC46_RS20680	CWC46_RS20680	CWC46_RS20680	4529299	4531860	-	aminotransferase class III-fold pyridoxal phosphate-dependent enzyme	163.658	-0.901297	0.226228	-3.98401	6.77609e-05	0.000715146
gene-CWC46_RS20685	CWC46_RS20685	CWC46_RS20685	4531857	4534457	-	hypothetical protein	64.736	-0.983101	0.287793	-3.416	0.000635491	0.0050059
gene-CWC46_RS20690	CWC46_RS20690	CWC46_RS20690	4534620	4537292	-	pyruvate water dikinase phosphoenolpyruvate--protein phosphotransferase	367.247	-1.32526	0.237432	-5.58164	2.38256e-08	4.66707e-07
gene-CWC46_RS20695	CWC46_RS20695	CWC46_RS20695	4537289	4539301	-	NAD(P)-binding protein	283.921	-0.732696	0.238199	-3.07599	0.00209808	0.0135991
gene-CWC46_RS20700	CWC46_RS20700	CWC46_RS20700	4539298	4540458	-	acyl-CoA/acyl-ACP dehydrogenase	269.458	-2.23259	0.230934	-9.66764	4.13806e-22	2.41042e-20
gene-CWC46_RS20715	CWC46_RS20715	CWC46_RS20715	4544130	4544441	+	helix-turn-helix transcriptional regulator	503.753	-0.567448	0.207499	-2.7347	0.00624367	0.0320287
gene-CWC46_RS20735	CWC46_RS20735	CWC46_RS20735	4546623	4547036	+	GNAT family N-acetyltransferase	19.6649	-1.89541	0.4631	-4.09289	4.26034e-05	0.0004738
gene-CWC46_RS20755	CWC46_RS20755	CWC46_RS20755	4550510	4553032	+	cation-translocating P-type ATPase	2628.49	-0.760069	0.182222	-4.17111	3.03118e-05	0.000349454
gene-CWC46_RS20760	CWC46_RS20760	CWC46_RS20760	4553090	4554361	+	ferric reductase	684.728	-0.818036	0.209775	-3.89959	9.63552e-05	0.000971673
gene-CWC46_RS20835	CWC46_RS20835	CWC46_RS20835	4571856	4572683	+	carbohydrate ABC transporter permease	105.928	-0.745711	0.28102	-2.65359	0.00796412	0.0388723
gene-CWC46_RS20855	ydfZ	CWC46_RS20855	4575745	4576023	+	putative selenium delivery protein YdfZ	3901.15	-0.751014	0.147817	-5.08069	3.76058e-07	6.30609e-06
gene-CWC46_RS21315	CWC46_RS21315	CWC46_RS21315	4671685	4672545	+	MurR/RpiR family transcriptional regulator	649.492	-1.26121	0.317739	-3.96932	7.20769e-05	0.000752558
gene-CWC46_RS21420	nifJ	CWC46_RS21420	4690484	4694017	+	pyruvate:ferredoxin (flavodoxin) oxidoreductase	2672.06	-0.715676	0.147593	-4.84897	1.24104e-06	1.888e-05
gene-CWC46_RS21425	CWC46_RS21425	CWC46_RS21425	4694157	4695410	+	L%2CD-transpeptidase family protein	820.57	-0.562803	0.20147	-2.79348	0.00521447	0.0278798
gene-CWC46_RS21465	CWC46_RS21465	CWC46_RS21465	4703912	4704055	-	GrpB family protein	340.371	-0.569172	0.174134	-3.26859	0.00108085	0.00779302
gene-CWC46_RS21540	CWC46_RS21540	CWC46_RS21540	4720040	4721182	-	glycosyltransferase family 4 protein	2599.06	-0.511686	0.192558	-2.65731	0.00787675	0.0385308
gene-CWC46_RS21545	CWC46_RS21545	CWC46_RS21545	4721179	4722069	-	NAD-dependent epimerase/dehydratase family protein	4552.52	-0.618821	0.184978	-3.34538	0.000821694	0.00618646
gene-CWC46_RS21550	gmd	CWC46_RS21550	4722069	4723103	-	GDP-mannose 4%2C6-dehydratase	2616.87	-0.497178	0.17081	-2.91071	0.00360612	0.0210056
gene-CWC46_RS21570	CWC46_RS21570	CWC46_RS21570	4724476	4729101	+	glycosyltransferase	5971.45	-0.422115	0.138933	-3.03825	0.00237954	0.0150704
gene-CWC46_RS21600	CWC46_RS21600	CWC46_RS21600	4734270	4736231	-	hypothetical protein	788.1	-0.811797	0.177573	-4.57163	4.83944e-06	6.60675e-05
gene-CWC46_RS21605	CWC46_RS21605	CWC46_RS21605	4736228	4737553	-	NAD(P)/FAD-dependent oxidoreductase	715.652	-0.734954	0.197249	-3.72602	0.000194523	0.00182448
gene-CWC46_RS21610	CWC46_RS21610	CWC46_RS21610	4737580	4738596	-	flippase-like domain-containing protein	883.784	-1.09519	0.185532	-5.90297	3.5701e-09	7.86309e-08
gene-CWC46_RS21615	rfbF	CWC46_RS21615	4738596	4739372	-	glucose-1-phosphate cytidylyltransferase	895.849	-1.07498	0.167977	-6.39961	1.55775e-10	3.94067e-09
gene-CWC46_RS21620	CWC46_RS21620	CWC46_RS21620	4739385	4740368	-	glycosyltransferase family 2 protein	1634.36	-0.88942	0.1478	-6.01772	1.76893e-09	3.99543e-08
gene-CWC46_RS22970	CWC46_RS22970	CWC46_RS22970	4740365	4741186	-	NAD-dependent epimerase/dehydratase family protein	2212.04	-0.615879	0.168012	-3.66569	0.000246677	0.00223779
gene-CWC46_RS21635	CWC46_RS21635	CWC46_RS21635	4742372	4742491	-	hypothetical protein	218.998	-0.668528	0.206147	-3.24297	0.00118289	0.00839205
gene-CWC46_RS22975	CWC46_RS22975	CWC46_RS22975	4742869	4743018	-	hypothetical protein	185.566	-0.711079	0.24354	-2.91976	0.00350302	0.0206187
gene-CWC46_RS21640	CWC46_RS21640	CWC46_RS21640	4743532	4744734	-	hypothetical protein	808.829	-0.604141	0.202405	-2.98482	0.00283746	0.0174707
gene-CWC46_RS21645	CWC46_RS21645	CWC46_RS21645	4744780	4745592	-	class I SAM-dependent methyltransferase	784.551	-0.789577	0.16806	-4.69819	2.62472e-06	3.84757e-05
gene-CWC46_RS21650	CWC46_RS21650	CWC46_RS21650	4745600	4746895	-	ABC transporter ATP-binding protein	1808.99	-0.804211	0.21836	-3.68296	0.000230544	0.00212186
gene-CWC46_RS21670	rfbC	CWC46_RS21670	4751486	4752046	-	dTDP-4-dehydrorhamnose 3%2C5-epimerase	465.77	-0.539505	0.196601	-2.74416	0.00606663	0.0313208
gene-CWC46_RS21820	alsS	CWC46_RS21820	4784239	4785966	-	acetolactate synthase AlsS	336.943	-1.21501	0.185691	-6.54318	6.02223e-11	1.57754e-09
gene-CWC46_RS21825	budA	CWC46_RS21825	4786080	4786862	-	acetolactate decarboxylase	92.4333	-3.85432	0.328955	-11.7169	1.04463e-31	1.44518e-29
gene-CWC46_RS21830	CWC46_RS21830	CWC46_RS21830	4786979	4787872	+	LysR family transcriptional regulator	382.693	-2.0086	0.181139	-11.0887	1.42303e-28	1.36951e-26
gene-CWC46_RS21925	deoC	CWC46_RS21925	4804387	4805139	-	deoxyribose-phosphate aldolase	1515.91	-0.421484	0.160638	-2.62382	0.00869506	0.0415157
gene-CWC46_RS21930	lsrK	CWC46_RS21930	4805781	4807376	-	autoinducer-2 kinase	1182.81	-0.666617	0.211395	-3.15341	0.00161373	0.010957
gene-CWC46_RS21935	lsrR	CWC46_RS21935	4807635	4808627	-	transcriptional regulator LsrR	704.839	-0.618091	0.201066	-3.07407	0.00211157	0.0136267
gene-CWC46_RS22010	CWC46_RS22010	CWC46_RS22010	4820612	4821634	+	luciferase-like monooxygenase	780.009	-0.446547	0.174823	-2.55428	0.0106407	0.0491717
gene-CWC46_RS22135	yhbY	CWC46_RS22135	4846504	4846797	+	ribosome assembly RNA-binding protein YhbY	3341.65	-0.813196	0.189558	-4.28995	1.78714e-05	0.000216758
gene-CWC46_RS22240	CWC46_RS22240	CWC46_RS22240	4864697	4865170	-	ATP-independent periplasmic protein-refolding chaperone	7546.92	-1.08219	0.242595	-4.46089	8.16199e-06	0.000107539
gene-CWC46_RS22260	CWC46_RS22260	CWC46_RS22260	4868993	4869991	+	Gfo/Idh/MocA family oxidoreductase	4211.04	-0.887034	0.180768	-4.90704	9.24601e-07	1.44127e-05
gene-CWC46_RS22310	CWC46_RS22310	CWC46_RS22310	4881251	4881556	+	DUF883 domain-containing protein	14225.5	-0.567336	0.204544	-2.77366	0.00554302	0.0291534
gene-CWC46_RS22315	CWC46_RS22315	CWC46_RS22315	4881561	4881956	+	hypothetical protein	17660.4	-0.543259	0.203913	-2.66417	0.00771795	0.038006
gene-CWC46_RS22490	CWC46_RS22490	CWC46_RS22490	4914853	4916040	-	amidohydrolase	182.002	-0.61685	0.233885	-2.63741	0.00835429	0.0404644
gene-CWC46_RS22535	CWC46_RS22535	CWC46_RS22535	4925797	4926900	+	MFS transporter	63.0412	-1.49742	0.313751	-4.77263	1.81838e-06	2.71958e-05
gene-CWC46_RS22540	CWC46_RS22540	CWC46_RS22540	4926915	4928138	+	aminotransferase class I/II-fold pyridoxal phosphate-dependent enzyme	144.139	-0.973601	0.217502	-4.47628	7.59537e-06	0.000100975
gene-CWC46_RS22565	osmY	CWC46_RS22565	4932584	4933204	-	molecular chaperone OsmY	11595.1	-0.617367	0.204559	-3.01803	0.0025442	0.0159762
gene-CWC46_RS22710	CWC46_RS22710	CWC46_RS22710	4963543	4964403	+	L-ribulose-5-phosphate 3-epimerase	675.568	-0.818951	0.166499	-4.91866	8.71374e-07	1.3631e-05

## Sheet: DE_high_subset
id	name	locus_tag	start	end	strand	product	baseMean	log2FoldChange	lfcSE	stat	pvalue	padj
gene-CWC46_RS00005	aspA	CWC46_RS00005	201	1640	+	aspartate ammonia-lyase	2740.96	1.27548	0.3014	4.23187	2.31754e-05	0.000272142
gene-CWC46_RS00015	CWC46_RS00015	CWC46_RS00015	1963	3264	+	anaerobic C4-dicarboxylate transporter	1238.86	0.986525	0.269163	3.66515	0.000247191	0.00223786
gene-CWC46_RS00060	CWC46_RS00060	CWC46_RS00060	11805	12125	+	type II toxin-antitoxin system RelE/ParE family toxin	1566.94	1.20815	0.24795	4.87256	1.10161e-06	1.69924e-05
gene-CWC46_RS00065	CWC46_RS00065	CWC46_RS00065	12115	12399	+	helix-turn-helix transcriptional regulator	1545.91	0.888168	0.171709	5.1725	2.3098e-07	3.99433e-06
gene-CWC46_RS00090	CWC46_RS00090	CWC46_RS00090	15854	16129	-	type II toxin-antitoxin system RelE/ParE family toxin	414.197	0.606873	0.197352	3.07508	0.00210446	0.0136205
gene-CWC46_RS00095	CWC46_RS00095	CWC46_RS00095	16133	16381	-	ribbon-helix-helix protein%2C CopG family	354.496	0.728062	0.199946	3.64128	0.000271281	0.00243602
gene-CWC46_RS00190	CWC46_RS00190	CWC46_RS00190	45082	46503	+	permease for cytosine/purines uracil thiamine allantoin	278.782	0.640532	0.189898	3.37304	0.00074344	0.0056745
gene-CWC46_RS00265	CWC46_RS00265	CWC46_RS00265	62252	63112	+	ketose-bisphosphate aldolase	261.569	0.596657	0.199463	2.99132	0.00277773	0.0171746
gene-CWC46_RS00295	CWC46_RS00295	CWC46_RS00295	68334	68756	-	DUF1249 family protein	480.649	0.453843	0.174963	2.59394	0.00948833	0.0448291
gene-CWC46_RS00300	nudF	CWC46_RS00300	68761	69393	-	ADP-ribose diphosphatase	235.228	0.559285	0.200447	2.79019	0.00526774	0.0280629
gene-CWC46_RS00715	glpE	CWC46_RS00715	156130	156450	-	thiosulfate sulfurtransferase GlpE	267.592	0.568563	0.194257	2.92686	0.00342399	0.0202917
gene-CWC46_RS00870	fis	CWC46_RS00870	191283	191579	+	DNA-binding transcriptional regulator Fis	56.8929	0.802562	0.310878	2.5816	0.0098344	0.0461913
gene-CWC46_RS00940	CWC46_RS00940	CWC46_RS00940	204571	206120	-	16S ribosomal RNA	2767.41	1.68973	0.368289	4.58806	4.47385e-06	6.13181e-05
gene-CWC46_RS01010	tatA	CWC46_RS01010	220359	220616	-	Sec-independent protein translocase subunit TatA	3413.69	0.610708	0.191837	3.18348	0.00145518	0.0100344
gene-CWC46_RS01030	rmuC	CWC46_RS01030	223887	225389	-	DNA recombination protein RmuC	114.6	0.663531	0.223359	2.97069	0.00297127	0.0182186
gene-CWC46_RS01065	CWC46_RS01065	CWC46_RS01065	232364	233440	+	membrane dipeptidase	110.165	1.05759	0.261452	4.04507	5.23084e-05	0.000564803
gene-CWC46_RS01155	CWC46_RS01155	CWC46_RS01155	250656	250988	+	helix-turn-helix domain-containing protein	417.556	0.884528	0.281821	3.13862	0.00169747	0.0114904
gene-CWC46_RS01300	CWC46_RS01300	CWC46_RS01300	278044	278751	-	ABC transporter ATP-binding protein	605.978	0.977916	0.199409	4.90406	9.38736e-07	1.45817e-05
gene-CWC46_RS01395	CWC46_RS01395	CWC46_RS01395	298489	300381	+	HAMP domain-containing protein	503.424	0.707707	0.254086	2.7853	0.00534783	0.0283871
gene-CWC46_RS01530	CWC46_RS01530	CWC46_RS01530	330534	331742	-	aldose 1-epimerase family protein	374.984	1.09707	0.205863	5.32914	9.86798e-08	1.82023e-06
gene-CWC46_RS01560	CWC46_RS01560	CWC46_RS01560	339608	340528	+	zinc ABC transporter solute-binding protein	101.249	1.17115	0.343497	3.40949	0.000650854	0.00511711
gene-CWC46_RS01730	ycjG	CWC46_RS01730	376319	377284	-	L-Ala-D/L-Glu epimerase	45.7772	0.887745	0.318459	2.78762	0.00530963	0.0282182
gene-CWC46_RS01900	metR	CWC46_RS01900	407699	408634	-	HTH-type transcriptional regulator MetR	183.208	1.80013	0.27601	6.52196	6.93963e-11	1.80716e-09
gene-CWC46_RS01905	metE	CWC46_RS01905	408739	411006	+	5-methyltetrahydropteroyltriglutamate--homocysteine S-methyltransferase	3495.22	2.39018	0.727194	3.28686	0.00101311	0.0073405
gene-CWC46_RS01970	CWC46_RS01970	CWC46_RS01970	423630	425435	+	carbon starvation protein A	5717.25	1.18279	0.327264	3.61417	0.00030131	0.00264823
gene-CWC46_RS01975	ppc	CWC46_RS01975	425540	428179	-	phosphoenolpyruvate carboxylase	784.097	0.541527	0.15552	3.48204	0.000497611	0.00407949
gene-CWC46_RS01985	argC	CWC46_RS01985	429795	430799	+	N-acetyl-gamma-glutamyl-phosphate reductase	106.993	0.645582	0.251743	2.56445	0.010334	0.0482074
gene-CWC46_RS02005	uspB	CWC46_RS02005	434299	434634	+	universal stress protein UspB	3031.88	1.13326	0.263552	4.29994	1.70844e-05	0.00020893
gene-CWC46_RS02155	fabY	CWC46_RS02155	467223	468164	-	fatty acid biosynthesis protein FabY	302.603	0.667297	0.233436	2.85859	0.00425526	0.0238759
gene-CWC46_RS02160	dtd	CWC46_RS02160	468204	468641	-	D-tyrosyl-tRNA(Tyr) deacylase	175.773	0.771251	0.20364	3.78732	0.000152278	0.00145602
gene-CWC46_RS02165	yihX	CWC46_RS02165	468721	469332	-	glucose-1-phosphatase	169.711	1.04132	0.225521	4.61738	3.88612e-06	5.39306e-05
gene-CWC46_RS02245	CWC46_RS02245	CWC46_RS02245	489478	489553	-	tRNA-Glu	337.928	1.59877	0.269258	5.93769	2.89071e-09	6.46323e-08
gene-CWC46_RS02250	CWC46_RS02250	CWC46_RS02250	489628	491177	-	16S ribosomal RNA	2630.73	1.74366	0.615823	2.83143	0.00463407	0.0256291
gene-CWC46_RS02390	CWC46_RS02390	CWC46_RS02390	522814	522889	-	tRNA-Thr	384.954	1.38349	0.2641	5.23851	1.61878e-07	2.86654e-06
gene-CWC46_RS02395	CWC46_RS02395	CWC46_RS02395	522896	522970	-	tRNA-Gly	447.928	0.935606	0.188534	4.96253	6.95818e-07	1.11608e-05
gene-CWC46_RS02440	CWC46_RS02440	CWC46_RS02440	531303	531378	-	tRNA-Glu	323.69	1.61674	0.225002	7.18544	6.69922e-13	2.10336e-11
gene-CWC46_RS02445	CWC46_RS02445	CWC46_RS02445	531453	533002	-	16S ribosomal RNA	2763.65	1.79512	0.612974	2.92855	0.00340551	0.0202365
gene-CWC46_RS02460	rbsB	CWC46_RS02460	535434	536321	-	ribose ABC transporter substrate-binding protein RbsB	1025.1	0.575479	0.211041	2.72685	0.00639413	0.0326491
gene-CWC46_RS02670	fabG	CWC46_RS02670	577247	577978	+	3-oxoacyl-ACP reductase FabG	64.2956	0.973764	0.278322	3.4987	0.000467539	0.00386878
gene-CWC46_RS02805	CWC46_RS02805	CWC46_RS02805	610432	610776	+	DUF4810 domain-containing protein	76.886	0.761695	0.243163	3.13244	0.00173359	0.0116813
gene-CWC46_RS02810	CWC46_RS02810	CWC46_RS02810	610789	611448	+	DUF799 domain-containing protein	85.5412	0.974817	0.238909	4.08029	4.49791e-05	0.000495329
gene-CWC46_RS02885	CWC46_RS02885	CWC46_RS02885	626488	626724	+	thioredoxin family protein	805.177	0.506651	0.184988	2.73883	0.00616584	0.0317029
gene-CWC46_RS02915	yidC	CWC46_RS02915	630982	632619	-	membrane protein insertase YidC	353.35	0.598874	0.186864	3.20486	0.00135128	0.00943549
gene-CWC46_RS02960	CWC46_RS02960	CWC46_RS02960	641776	643776	-	methyl-accepting chemotaxis protein	346.714	1.41367	0.246724	5.72976	1.00576e-08	2.06133e-07
gene-CWC46_RS02965	yidA	CWC46_RS02965	644007	644822	+	sugar-phosphatase	285.531	1.36706	0.225904	6.05151	1.43491e-09	3.32584e-08
gene-CWC46_RS02975	CWC46_RS02975	CWC46_RS02975	646402	647103	+	FadR family transcriptional regulator	244.797	0.555946	0.211519	2.62835	0.00858001	0.0411525
gene-CWC46_RS03005	CWC46_RS03005	CWC46_RS03005	651996	652253	-	DUF1471 domain-containing protein	1912.43	2.15085	0.217178	9.90362	4.01457e-23	2.50317e-21
gene-CWC46_RS03115	CWC46_RS03115	CWC46_RS03115	673554	674318	+	DNA-binding transcriptional repressor	1404.95	0.784795	0.185858	4.22256	2.41546e-05	0.00028289
gene-CWC46_RS03120	gutQ	CWC46_RS03120	674321	675286	+	arabinose-5-phosphate isomerase GutQ	1079.9	0.717131	0.184146	3.89436	9.8457e-05	0.000986196
gene-CWC46_RS03165	bcsO	CWC46_RS03165	685568	686143	+	cellulose biosynthesis protein BcsO	28.2179	1.81672	0.514128	3.53359	0.000409961	0.00343731
gene-CWC46_RS03170	yhjQ	CWC46_RS03170	686134	686931	+	cellulose synthase operon protein YhjQ	33.5881	1.32988	0.417671	3.18404	0.00145235	0.0100305
gene-CWC46_RS03200	CWC46_RS03200	CWC46_RS03200	697120	697440	+	hypothetical protein	36.1569	2.59654	0.407132	6.37763	1.7985e-10	4.52384e-09
gene-CWC46_RS03205	CWC46_RS03205	CWC46_RS03205	697421	698707	+	dicarboxylate/amino acid:cation symporter	517.816	1.48397	0.209289	7.09053	1.33604e-12	4.13611e-11
gene-CWC46_RS03210	CWC46_RS03210	CWC46_RS03210	698981	700462	+	insulinase family protein	814.558	0.664733	0.190248	3.49403	0.000475784	0.00392233
gene-CWC46_RS03235	dcrB	CWC46_RS03235	704487	705050	-	DcrB family lipoprotein	477.608	0.478297	0.167903	2.84865	0.00439058	0.02448
gene-CWC46_RS03360	CWC46_RS03360	CWC46_RS03360	730323	731084	+	DeoR/GlpR transcriptional regulator	108.115	0.657132	0.245556	2.6761	0.00744839	0.0370079
gene-CWC46_RS03475	CWC46_RS03475	CWC46_RS03475	753034	753501	+	Pr2TM family membrane protein	82.8264	0.930326	0.270999	3.43295	0.000597046	0.00475382
gene-CWC46_RS03485	pfkA	CWC46_RS03485	754762	755724	+	6-phosphofructokinase	5365.4	0.550358	0.206361	2.66697	0.0076538	0.0377321
gene-CWC46_RS03510	CWC46_RS03510	CWC46_RS03510	760157	760579	+	DUF805 domain-containing protein	622.751	0.636028	0.225117	2.82532	0.00472337	0.0260403
gene-CWC46_RS03525	glpK	CWC46_RS03525	762646	764157	-	glycerol kinase GlpK	355.272	0.804511	0.202965	3.96379	7.37703e-05	0.000768426
gene-CWC46_RS03645	CWC46_RS03645	CWC46_RS03645	788826	790375	+	16S ribosomal RNA	2113.37	1.80966	0.372165	4.86251	1.15907e-06	1.7755e-05
gene-CWC46_RS03655	CWC46_RS03655	CWC46_RS03655	790615	790690	+	tRNA-Ala	1589.15	1.00904	0.383493	2.63118	0.00850878	0.0409335
gene-CWC46_RS03660	CWC46_RS03660	CWC46_RS03660	790881	793917	+	23S ribosomal RNA	15929.6	1.61608	0.632207	2.55625	0.0105806	0.0490216
gene-CWC46_RS03665	rrf	CWC46_RS03665	794011	794126	+	5S ribosomal RNA	50.5181	1.25175	0.428768	2.9194	0.00350708	0.0206187
gene-CWC46_RS03670	CWC46_RS03670	CWC46_RS03670	794248	794324	+	tRNA-Asp	1059.27	1.38104	0.331983	4.15996	3.18303e-05	0.000363177
gene-CWC46_RS03675	CWC46_RS03675	CWC46_RS03675	794333	794408	+	tRNA-Trp	166.508	0.999807	0.390755	2.55865	0.0105078	0.0488635
gene-CWC46_RS03860	CWC46_RS03860	CWC46_RS03860	841251	841327	+	tRNA-Arg	204.198	0.833633	0.26063	3.19853	0.00138129	0.00962771
gene-CWC46_RS03865	CWC46_RS03865	CWC46_RS03865	841409	841484	+	tRNA-His	226.958	0.905838	0.212017	4.27248	1.93312e-05	0.000231922
gene-CWC46_RS03870	CWC46_RS03870	CWC46_RS03870	841506	841592	+	tRNA-Leu	1829.23	1.42692	0.285265	5.0021	5.67098e-07	9.264e-06
gene-CWC46_RS03875	CWC46_RS03875	CWC46_RS03875	841634	841710	+	tRNA-Pro	358.064	1.30178	0.323607	4.02271	5.75312e-05	0.000618181
gene-CWC46_RS04065	hemC	CWC46_RS04065	881364	882302	-	hydroxymethylbilane synthase	406.339	0.735674	0.180637	4.07267	4.6477e-05	0.000508034
gene-CWC46_RS04075	cyaY	CWC46_RS04075	885296	885616	-	iron donor protein CyaY	362.414	0.538075	0.210468	2.55657	0.0105711	0.0490216
gene-CWC46_RS04155	glpT	CWC46_RS04155	901405	902754	-	glycerol-3-phosphate transporter	326.094	0.781383	0.207262	3.77002	0.000163233	0.00154409
gene-CWC46_RS04185	gntR	CWC46_RS04185	908381	909376	+	gluconate operon transcriptional repressor GntR	264.68	0.674002	0.191473	3.52008	0.000431412	0.00361032
gene-CWC46_RS04195	CWC46_RS04195	CWC46_RS04195	910054	911430	+	GntP family permease	1381.86	0.531415	0.185591	2.86336	0.00419174	0.0236393
gene-CWC46_RS04275	CWC46_RS04275	CWC46_RS04275	927345	927953	-	LysE family transporter	460.59	0.5611	0.213361	2.62981	0.00854325	0.0410206
gene-CWC46_RS04310	CWC46_RS04310	CWC46_RS04310	940991	942145	+	mandelate racemase	1431.51	1.32357	0.284773	4.64782	3.35468e-06	4.72967e-05
gene-CWC46_RS04315	ppiA	CWC46_RS04315	942553	943131	+	peptidylprolyl isomerase A	566.277	0.816444	0.16394	4.98014	6.35397e-07	1.02287e-05
gene-CWC46_RS04340	CWC46_RS04340	CWC46_RS04340	949829	950230	-	NADH:flavin oxidoreductase/NADH oxidase	80.4095	0.969937	0.321622	3.01577	0.00256328	0.0160732
gene-CWC46_RS04390	CWC46_RS04390	CWC46_RS04390	958521	958745	-	hypothetical protein	5434.85	1.1496	0.245735	4.6782	2.8941e-06	4.14633e-05
gene-CWC46_RS04450	CWC46_RS04450	CWC46_RS04450	963864	965900	+	AAA family ATPase	112.733	0.610363	0.231482	2.63676	0.00837025	0.0404974
gene-CWC46_RS04460	CWC46_RS04460	CWC46_RS04460	966390	966965	+	aminodeoxychorismate synthase component II	107.905	0.765827	0.228978	3.34454	0.000824183	0.00619467
gene-CWC46_RS04475	CWC46_RS04475	CWC46_RS04475	969325	969732	+	OsmC family protein	130.199	1.33236	0.228376	5.83408	5.40889e-09	1.15121e-07
gene-CWC46_RS04480	CWC46_RS04480	CWC46_RS04480	969874	970833	-	LysR family transcriptional regulator	59.3528	0.959069	0.357651	2.68158	0.00732758	0.0365306
gene-CWC46_RS04485	argH	CWC46_RS04485	971027	972454	+	argininosuccinate lyase	64.7139	1.78212	0.298625	5.96775	2.40547e-09	5.40558e-08
gene-CWC46_RS04495	CWC46_RS04495	CWC46_RS04495	973394	974158	+	amino acid ABC transporter ATP-binding protein	33.1845	1.50532	0.343096	4.38745	1.14689e-05	0.000145065
gene-CWC46_RS04705	rpsJ	CWC46_RS04705	1014612	1014923	+	30S ribosomal protein S10	201.115	1.04641	0.287106	3.64468	0.000267726	0.00240899
gene-CWC46_RS04710	rplC	CWC46_RS04710	1014956	1015585	+	50S ribosomal protein L3	491.14	1.14591	0.280364	4.0872	4.36613e-05	0.000482016
gene-CWC46_RS04715	rplD	CWC46_RS04715	1015602	1016207	+	50S ribosomal protein L4	379.882	1.08329	0.269782	4.01541	5.93431e-05	0.00063304
gene-CWC46_RS04720	rplW	CWC46_RS04720	1016204	1016506	+	50S ribosomal protein L23	253.608	0.952787	0.305696	3.11678	0.00182837	0.0121901
gene-CWC46_RS04725	rplB	CWC46_RS04725	1016526	1017347	+	50S ribosomal protein L2	472.345	1.09017	0.296828	3.67274	0.000239965	0.00219489
gene-CWC46_RS04730	rpsS	CWC46_RS04730	1017364	1017642	+	30S ribosomal protein S19	184.023	0.93607	0.291167	3.21489	0.00130493	0.00916975
gene-CWC46_RS04740	rpsC	CWC46_RS04740	1018007	1018708	+	30S ribosomal protein S3	591.107	0.71613	0.263304	2.71978	0.00653249	0.0332024
gene-CWC46_RS04910	CWC46_RS04910	CWC46_RS04910	1038964	1040508	+	16S ribosomal RNA	1902.71	1.88198	0.602635	3.12292	0.00179066	0.0120292
gene-CWC46_RS04925	CWC46_RS04925	CWC46_RS04925	1041138	1044174	+	23S ribosomal RNA	15499	1.61679	0.620462	2.60579	0.00916634	0.0434004
gene-CWC46_RS04930	rrf	CWC46_RS04930	1044268	1044383	+	5S ribosomal RNA	36.5064	1.68889	0.54891	3.07682	0.00209224	0.0135812
gene-CWC46_RS04935	metA	CWC46_RS04935	1045139	1046068	+	homoserine O-succinyltransferase	293.294	1.77352	0.333321	5.32075	1.03338e-07	1.87492e-06
gene-CWC46_RS04985	CWC46_RS04985	CWC46_RS04985	1061967	1062626	-	DedA family protein	716.783	0.489842	0.176767	2.77112	0.00558636	0.0293367
gene-CWC46_RS05035	CWC46_RS05035	CWC46_RS05035	1073083	1074612	-	carbohydrate porin	27.5408	1.15904	0.382836	3.02752	0.00246568	0.0155493
gene-CWC46_RS05045	CWC46_RS05045	CWC46_RS05045	1076059	1076778	+	polymer-forming cytoskeletal protein	51.1386	1.07887	0.297029	3.63219	0.000281021	0.00251838
gene-CWC46_RS05170	CWC46_RS05170	CWC46_RS05170	1106235	1106702	+	YhcH/YjgK/YiaL family protein	526.887	0.737931	0.178595	4.13187	3.59826e-05	0.000407404
gene-CWC46_RS05190	rraB	CWC46_RS05190	1111202	1111624	+	ribonuclease E inhibitor RraB	228.685	1.09097	0.257627	4.23468	2.28877e-05	0.000269478
gene-CWC46_RS05255	CWC46_RS05255	CWC46_RS05255	1124459	1124534	+	tRNA-Gly	247.919	1.29713	0.381827	3.39718	0.000680849	0.00528793
gene-CWC46_RS05395	CWC46_RS05395	CWC46_RS05395	1156103	1157350	-	glycoside hydrolase family 68 protein	1596.67	0.958201	0.216418	4.42755	9.53094e-06	0.000124465
gene-CWC46_RS05450	CWC46_RS05450	CWC46_RS05450	1170088	1170561	+	MarR family transcriptional regulator	230.379	0.755934	0.225668	3.34977	0.000808801	0.00609977
gene-CWC46_RS05465	CWC46_RS05465	CWC46_RS05465	1172903	1172978	+	tRNA-Gly	365.935	1.26469	0.390996	3.23455	0.00121836	0.00861607
gene-CWC46_RS05495	CWC46_RS05495	CWC46_RS05495	1177852	1177927	+	tRNA-Gly	315.683	0.823204	0.297993	2.7625	0.00573609	0.0299454
gene-CWC46_RS05515	CWC46_RS05515	CWC46_RS05515	1182316	1183017	-	ABC transporter ATP-binding protein	41.0574	0.929647	0.327417	2.83934	0.00452073	0.0251423
gene-CWC46_RS05525	CWC46_RS05525	CWC46_RS05525	1183915	1184385	-	hypothetical protein	103.038	1.73854	0.313657	5.54281	2.97655e-08	5.75423e-07
gene-CWC46_RS05530	queG	CWC46_RS05530	1185398	1186537	-	tRNA epoxyqueuosine(34) reductase QueG	335.783	1.14819	0.295299	3.88822	0.000100981	0.00100459
gene-CWC46_RS05590	mpl	CWC46_RS05590	1198966	1200348	-	UDP-N-acetylmuramate:L-alanyl-gamma-D-glutamyl-meso-diaminopimelate ligase	783.596	0.601088	0.17331	3.46828	0.000523798	0.0042626
gene-CWC46_RS05650	CWC46_RS05650	CWC46_RS05650	1211368	1211880	-	SprT family zinc-dependent metalloprotease	48.2897	0.910181	0.324102	2.80832	0.00498013	0.0269854
gene-CWC46_RS05660	CWC46_RS05660	CWC46_RS05660	1213225	1213494	+	hypothetical protein	554.53	1.56027	0.263829	5.91396	3.33982e-09	7.39268e-08
gene-CWC46_RS05670	tkt	CWC46_RS05670	1216209	1218203	+	transketolase	2391.49	0.477421	0.161542	2.9554	0.00312265	0.0187571
gene-CWC46_RS05790	CWC46_RS05790	CWC46_RS05790	1244856	1245542	+	tRNA/rRNA methyltransferase	440.377	0.77058	0.276714	2.78476	0.00535681	0.0284007
gene-CWC46_RS05795	thrA	CWC46_RS05795	1245903	1248362	+	bifunctional aspartate kinase/homoserine dehydrogenase I	609.121	0.537961	0.158204	3.40042	0.000672831	0.00524406
gene-CWC46_RS06030	ivbL	CWC46_RS06030	1303676	1303783	-	ilvB operon leader peptide IvbL	263.853	0.498498	0.182958	2.72466	0.00643679	0.0328291
gene-CWC46_RS06050	sgrR	CWC46_RS06050	1307415	1309073	-	HTH-type transcriptional regulator SgrR	319.982	0.590325	0.217399	2.7154	0.00661955	0.0336063
gene-CWC46_RS06065	tnaC	CWC46_RS06065	1310953	1311063	-	tryptophanase leader peptide	1951.19	0.530494	0.188506	2.8142	0.00488984	0.0266265
gene-CWC46_RS06110	CWC46_RS06110	CWC46_RS06110	1322108	1322569	-	L-alanine exporter AlaE	623.663	1.23737	0.228018	5.42665	5.74222e-08	1.08174e-06
gene-CWC46_RS06310	CWC46_RS06310	CWC46_RS06310	1370907	1371269	+	YacL family protein	884.387	0.88414	0.300696	2.94031	0.00327881	0.0195624
gene-CWC46_RS06400	CWC46_RS06400	CWC46_RS06400	1394211	1395557	+	gluconate transporter	105.373	0.663938	0.245425	2.70525	0.0068252	0.034463
gene-CWC46_RS06420	CWC46_RS06420	CWC46_RS06420	1398420	1399274	-	metal ABC transporter permease	117.961	0.874246	0.309798	2.82198	0.00477278	0.0262232
gene-CWC46_RS06425	CWC46_RS06425	CWC46_RS06425	1399271	1399975	-	ABC transporter ATP-binding protein	234.061	1.80265	0.3401	5.30036	1.15571e-07	2.0883e-06
gene-CWC46_RS22795	CWC46_RS22795	CWC46_RS22795	1400277	1400609	+	YjbH domain-containing protein	49.7949	2.05519	0.394211	5.21341	1.85398e-07	3.23312e-06
gene-CWC46_RS06510	CWC46_RS06510	CWC46_RS06510	1415354	1415629	-	type II toxin-antitoxin system HicA family toxin	3525.98	0.950565	0.174841	5.43674	5.42653e-08	1.02663e-06
gene-CWC46_RS06555	CWC46_RS06555	CWC46_RS06555	1424989	1426686	+	HAMP domain-containing protein	288.335	0.504677	0.17336	2.91115	0.00360099	0.0210034
gene-CWC46_RS06650	CWC46_RS06650	CWC46_RS06650	1449648	1450256	-	TetR/AcrR family transcriptional regulator	283.564	0.567988	0.210293	2.70094	0.0069144	0.0348237
gene-CWC46_RS06665	CWC46_RS06665	CWC46_RS06665	1451617	1452156	+	transcriptional regulator	65.2477	0.794154	0.303129	2.61986	0.00879664	0.0418289
gene-CWC46_RS06900	galR	CWC46_RS06900	1501111	1502136	-	HTH-type transcriptional regulator GalR	760.399	0.659812	0.202814	3.25328	0.0011408	0.00811946
gene-CWC46_RS07010	CWC46_RS07010	CWC46_RS07010	1525098	1527029	-	methyl-accepting chemotaxis protein	785.233	0.830764	0.21634	3.84008	0.000122995	0.00119408
gene-CWC46_RS07015	rpsF	CWC46_RS07015	1527455	1527847	+	30S ribosomal protein S6	269.85	0.737413	0.222868	3.30874	0.000937161	0.00689171
gene-CWC46_RS07020	priB	CWC46_RS07020	1527853	1528173	+	primosomal replication protein N	211.336	0.789438	0.204448	3.86131	0.000112781	0.00111198
gene-CWC46_RS07025	rpsR	CWC46_RS07025	1528178	1528405	+	30S ribosomal protein S18	107.284	0.65169	0.221798	2.93821	0.0033011	0.0196688
gene-CWC46_RS07105	CWC46_RS07105	CWC46_RS07105	1543236	1543442	+	DUF1107 domain-containing protein	5984.75	0.774357	0.223707	3.46148	0.000537204	0.00434902
gene-CWC46_RS07195	CWC46_RS07195	CWC46_RS07195	1565535	1565900	-	FlxA-like protein	1472.62	0.570765	0.223839	2.5499	0.0107755	0.0496909
gene-CWC46_RS07205	garD	CWC46_RS07205	1567651	1569225	-	galactarate dehydratase	1431.78	0.963486	0.330839	2.91225	0.00358839	0.0209575
gene-CWC46_RS07210	CWC46_RS07210	CWC46_RS07210	1569866	1571218	+	MFS transporter	90.4357	1.00779	0.279221	3.60929	0.000307031	0.00269154
gene-CWC46_RS07220	gudD	CWC46_RS07220	1572623	1573963	+	glucarate dehydratase	249.324	0.686021	0.253657	2.70452	0.00684033	0.0344899
gene-CWC46_RS07230	garR	CWC46_RS07230	1574966	1575850	+	2-hydroxy-3-oxopropionate reductase	244.446	0.801149	0.247297	3.23962	0.0011969	0.00847787
gene-CWC46_RS07260	pyrG	CWC46_RS07260	1584784	1586421	+	CTP synthase (glutamine hydrolyzing)	1280.03	0.511376	0.160401	3.1881	0.00143212	0.00992175
gene-CWC46_RS07270	CWC46_RS07270	CWC46_RS07270	1588289	1589281	+	TRAP transporter substrate-binding protein	131.67	0.920434	0.238891	3.85295	0.000116704	0.00114811
gene-CWC46_RS07285	CWC46_RS07285	CWC46_RS07285	1591188	1592327	+	glycosyl hydrolase family 88	350.165	0.543937	0.171897	3.16432	0.00155444	0.0105869
gene-CWC46_RS07410	CWC46_RS07410	CWC46_RS07410	1616049	1617598	+	16S ribosomal RNA	1883.17	1.83993	0.611987	3.0065	0.00264278	0.016448
gene-CWC46_RS07415	CWC46_RS07415	CWC46_RS07415	1617673	1617748	+	tRNA-Glu	323.273	1.46088	0.227385	6.42468	1.32144e-10	3.36208e-09
gene-CWC46_RS07425	rrf	CWC46_RS07425	1621209	1621324	+	5S ribosomal RNA	42.1418	1.55229	0.522963	2.96825	0.00299497	0.0182321
gene-CWC46_RS07610	CWC46_RS07610	CWC46_RS07610	1661632	1662789	-	pyridoxal phosphate-dependent aminotransferase	497.07	0.848398	0.203595	4.16709	3.0851e-05	0.000352913
gene-CWC46_RS07645	dinB	CWC46_RS07645	1669798	1670856	+	DNA polymerase IV	169.816	0.676444	0.204831	3.30245	0.000958427	0.00701315
gene-CWC46_RS07680	CWC46_RS07680	CWC46_RS07680	1677764	1677839	+	tRNA-Thr	210.194	1.11231	0.29603	3.75743	0.000171664	0.0016135
gene-CWC46_RS07685	CWC46_RS07685	CWC46_RS07685	1677863	1679017	-	site-specific integrase	963.38	0.8986	0.214295	4.19329	2.74935e-05	0.000317791
gene-CWC46_RS07695	CWC46_RS07695	CWC46_RS07695	1679250	1679477	-	TraR/DksA family transcriptional regulator	391.829	2.4577	0.239013	10.2827	8.43341e-25	6.02173e-23
gene-CWC46_RS07700	CWC46_RS07700	CWC46_RS07700	1679538	1680242	-	hypothetical protein	972.682	2.43256	0.200407	12.1381	6.63234e-34	1.17445e-31
gene-CWC46_RS07705	CWC46_RS07705	CWC46_RS07705	1680260	1680928	-	AAA family ATPase	531.147	2.59405	0.197395	13.1415	1.90517e-39	5.27137e-37
gene-CWC46_RS07710	exoX	CWC46_RS07710	1680928	1681590	-	exodeoxyribonuclease X	701.426	2.5742	0.193716	13.2885	2.69808e-40	8.53172e-38
gene-CWC46_RS07715	CWC46_RS07715	CWC46_RS07715	1681911	1683596	-	hypothetical protein	3166.48	2.91375	0.185366	15.7189	1.123e-55	9.94306e-53
gene-CWC46_RS07720	CWC46_RS07720	CWC46_RS07720	1683878	1684069	-	DUF1482 family protein	2110.19	3.27379	0.236743	13.8285	1.71639e-43	7.59845e-41
gene-CWC46_RS07730	CWC46_RS07730	CWC46_RS07730	1684545	1684934	-	helix-turn-helix domain-containing protein	388.515	1.10021	0.248577	4.42604	9.59794e-06	0.000124971
gene-CWC46_RS07735	CWC46_RS07735	CWC46_RS07735	1685045	1685248	+	helix-turn-helix transcriptional regulator	586.526	2.70623	0.199781	13.546	8.36692e-42	3.0867e-39
gene-CWC46_RS07740	CWC46_RS07740	CWC46_RS07740	1685266	1685775	+	protein of unknown function DUF1019	774.343	2.43061	0.208248	11.6717	1.77806e-31	2.38529e-29
gene-CWC46_RS07745	CWC46_RS07745	CWC46_RS07745	1685803	1686525	+	hypothetical protein	309.597	2.71421	0.213156	12.7334	3.85523e-37	7.75777e-35
gene-CWC46_RS07750	CWC46_RS07750	CWC46_RS07750	1686525	1687382	+	hypothetical protein	289.907	2.71805	0.234576	11.5871	4.79122e-31	5.89187e-29
gene-CWC46_RS07755	CWC46_RS07755	CWC46_RS07755	1687400	1688140	+	ATP-binding protein	258.485	2.39772	0.240077	9.98731	1.73219e-23	1.16188e-21
gene-CWC46_RS07760	CWC46_RS07760	CWC46_RS07760	1688266	1688955	+	hypothetical protein	487.822	1.973	0.221828	8.89428	5.88007e-19	2.82946e-17
gene-CWC46_RS07765	CWC46_RS07765	CWC46_RS07765	1688948	1689706	+	class I SAM-dependent methyltransferase	470.713	1.69396	0.225288	7.5191	5.51562e-14	1.93791e-12
gene-CWC46_RS07770	CWC46_RS07770	CWC46_RS07770	1689703	1691442	+	hypothetical protein	628.768	1.32964	0.212754	6.24963	4.11425e-10	1.00076e-08
gene-CWC46_RS07775	CWC46_RS07775	CWC46_RS07775	1691540	1691788	+	hypothetical protein	362.618	1.39003	0.203083	6.84467	7.66507e-12	2.14767e-10
gene-CWC46_RS07780	CWC46_RS07780	CWC46_RS07780	1691925	1692362	+	recombination protein NinB	135.986	1.9937	0.29229	6.82099	9.04159e-12	2.51743e-10
gene-CWC46_RS07785	CWC46_RS07785	CWC46_RS07785	1692355	1692540	+	Lambda NinG family protein	83.513	2.53037	0.338525	7.47469	7.73865e-14	2.67649e-12
gene-CWC46_RS22810	CWC46_RS22810	CWC46_RS22810	1692537	1692668	+	YlcG family protein	54.5039	2.62095	0.359635	7.28781	3.15032e-13	1.04078e-11
gene-CWC46_RS07790	CWC46_RS07790	CWC46_RS07790	1692665	1693360	+	antitermination Q family protein	81.4894	2.75093	0.362971	7.57893	3.4841e-14	1.24388e-12
gene-CWC46_RS07795	CWC46_RS07795	CWC46_RS07795	1693876	1694946	+	site-specific DNA-methyltransferase	727.98	2.01729	0.255322	7.90095	2.7678e-15	1.07483e-13
gene-CWC46_RS07800	CWC46_RS07800	CWC46_RS07800	1695194	1695433	+	Lysis S family protein	116.327	2.85019	0.311409	9.15255	5.56042e-20	2.79727e-18
gene-CWC46_RS07805	CWC46_RS07805	CWC46_RS07805	1695436	1695954	+	lysozyme	179.515	2.73202	0.333622	8.18897	2.63469e-16	1.06034e-14
gene-CWC46_RS07810	CWC46_RS07810	CWC46_RS07810	1695957	1696490	+	hypothetical protein	182.028	2.77629	0.335573	8.27328	1.30328e-16	5.44302e-15
gene-CWC46_RS07815	CWC46_RS07815	CWC46_RS07815	1696574	1696804	+	Ig domain protein group 1 domain protein	157.427	2.07285	0.310545	6.67486	2.47464e-11	6.63954e-10
gene-CWC46_RS07820	CWC46_RS07820	CWC46_RS07820	1696873	1697055	+	hypothetical protein	61.9559	2.06446	0.341545	6.04446	1.49914e-09	3.42098e-08
gene-CWC46_RS07825	CWC46_RS07825	CWC46_RS07825	1697070	1697816	+	hypothetical protein	329.462	1.52989	0.288908	5.29542	1.18742e-07	2.13688e-06
gene-CWC46_RS07830	CWC46_RS07830	CWC46_RS07830	1697800	1699200	+	PBSX family phage terminase large subunit	314.006	1.91339	0.289094	6.61858	3.62667e-11	9.61393e-10
gene-CWC46_RS07835	CWC46_RS07835	CWC46_RS07835	1699205	1700656	+	DUF1073 domain-containing protein	451.735	2.22523	0.331109	6.72053	1.8106e-11	4.88751e-10
gene-CWC46_RS07840	CWC46_RS07840	CWC46_RS07840	1700712	1701260	+	phage Mu F like family protein	144.765	2.47825	0.360389	6.8766	6.12977e-12	1.73952e-10
gene-CWC46_RS07845	CWC46_RS07845	CWC46_RS07845	1701313	1702515	+	DUF2213 domain-containing protein	494.289	2.52545	0.284826	8.86662	7.54006e-19	3.58923e-17
gene-CWC46_RS07850	CWC46_RS07850	CWC46_RS07850	1702519	1703013	+	hypothetical protein	140.07	3.11667	0.303367	10.2736	9.27006e-25	6.51405e-23
gene-CWC46_RS07855	CWC46_RS07855	CWC46_RS07855	1703025	1703966	+	DUF2184 domain-containing protein	243.562	2.69844	0.294113	9.17482	4.52347e-20	2.32854e-18
gene-CWC46_RS07860	CWC46_RS07860	CWC46_RS07860	1704006	1704287	+	hypothetical protein	83.5289	2.81612	0.35836	7.85834	3.89261e-15	1.47287e-13
gene-CWC46_RS07865	CWC46_RS07865	CWC46_RS07865	1704256	1704675	+	DUF4054 domain-containing protein	170.792	2.03975	0.31655	6.44369	1.16606e-10	3.00125e-09
gene-CWC46_RS07870	CWC46_RS07870	CWC46_RS07870	1704672	1705289	+	hypothetical protein	180.159	2.29806	0.344603	6.66871	2.58065e-11	6.88226e-10
gene-CWC46_RS07875	CWC46_RS07875	CWC46_RS07875	1705289	1705675	+	hypothetical protein	71.2682	2.41008	0.342384	7.03911	1.93471e-12	5.8265e-11
gene-CWC46_RS07880	CWC46_RS07880	CWC46_RS07880	1705668	1706219	+	hypothetical protein	140.243	2.43369	0.335255	7.25923	3.8931e-13	1.25801e-11
gene-CWC46_RS07885	CWC46_RS07885	CWC46_RS07885	1706225	1707376	+	DUF3383 family protein	255.122	2.2643	0.309505	7.31585	2.55755e-13	8.64294e-12
gene-CWC46_RS07890	CWC46_RS07890	CWC46_RS07890	1707386	1707826	+	DUF3277 family protein	180.77	2.55569	0.321683	7.94475	1.9458e-15	7.62304e-14
gene-CWC46_RS07895	CWC46_RS07895	CWC46_RS07895	1707830	1708276	+	hypothetical protein	136.457	2.26999	0.337049	6.73491	1.64035e-11	4.4826e-10
gene-CWC46_RS07900	CWC46_RS07900	CWC46_RS07900	1708312	1708458	+	hypothetical protein	43.4802	2.60821	0.384283	6.78722	1.14318e-11	3.16303e-10
gene-CWC46_RS07905	CWC46_RS07905	CWC46_RS07905	1708455	1710461	+	hypothetical protein	647.693	1.3768	0.279717	4.92212	8.56131e-07	1.34879e-05
gene-CWC46_RS07910	CWC46_RS07910	CWC46_RS07910	1710461	1711048	+	hypothetical protein	266.254	1.32411	0.285117	4.64409	3.41582e-06	4.80059e-05
gene-CWC46_RS07915	CWC46_RS07915	CWC46_RS07915	1711048	1711350	+	hypothetical protein	88.6368	1.16766	0.275134	4.24398	2.19593e-05	0.000260627
gene-CWC46_RS07920	CWC46_RS07920	CWC46_RS07920	1711353	1712420	+	hypothetical protein	526.996	0.727526	0.208432	3.49047	0.000482172	0.00396761
gene-CWC46_RS22815	CWC46_RS22815	CWC46_RS22815	1713123	1713332	+	hypothetical protein	4205.77	1.22644	0.265986	4.61091	4.00918e-06	5.54646e-05
gene-CWC46_RS07930	CWC46_RS07930	CWC46_RS07930	1713283	1713834	+	DUF2335 domain-containing protein	5531.6	1.00149	0.247094	4.05307	5.05495e-05	0.000547146
gene-CWC46_RS07935	CWC46_RS07935	CWC46_RS07935	1713892	1714647	+	phage baseplate assembly protein V	114.773	2.59844	0.347123	7.48565	7.11932e-14	2.48167e-12
gene-CWC46_RS07940	CWC46_RS07940	CWC46_RS07940	1714647	1715003	+	hypothetical protein	48.2873	2.21575	0.383451	5.77843	7.53992e-09	1.5671e-07
gene-CWC46_RS07945	CWC46_RS07945	CWC46_RS07945	1715004	1716194	+	hypothetical protein	173.238	2.25312	0.350503	6.42825	1.29085e-10	3.30323e-09
gene-CWC46_RS07950	CWC46_RS07950	CWC46_RS07950	1716191	1716871	+	DUF2612 domain-containing protein	80.6875	2.42204	0.348595	6.948	3.70503e-12	1.07909e-10
gene-CWC46_RS07955	CWC46_RS07955	CWC46_RS07955	1716871	1717692	+	Tail Collar domain protein	180.948	2.35566	0.281179	8.37779	5.39285e-17	2.31788e-15
gene-CWC46_RS07960	CWC46_RS07960	CWC46_RS07960	1717692	1718306	+	tail fiber assembly protein	317.718	1.85527	0.235147	7.88984	3.02568e-15	1.16476e-13
gene-CWC46_RS08295	recA	CWC46_RS08295	1796258	1797334	+	recombinase RecA	1756.17	1.09694	0.244705	4.48271	7.37013e-06	9.82758e-05
gene-CWC46_RS08300	CWC46_RS08300	CWC46_RS08300	1797383	1797856	+	regulatory protein RecX	572.691	0.784492	0.200631	3.91011	9.22527e-05	0.000932426
gene-CWC46_RS08305	alaS	CWC46_RS08305	1797996	1800623	+	alanine--tRNA ligase	1199.12	0.530345	0.162347	3.26674	0.00108795	0.00783149
gene-CWC46_RS08315	CWC46_RS08315	CWC46_RS08315	1801435	1801527	+	tRNA-Ser	3037.11	0.883453	0.26987	3.27363	0.00106176	0.00768042
gene-CWC46_RS08320	CWC46_RS08320	CWC46_RS08320	1801535	1801611	+	tRNA-Arg	367.959	0.741283	0.213226	3.47651	0.000507982	0.00415356
gene-CWC46_RS08325	CWC46_RS08325	CWC46_RS08325	1801684	1801760	+	tRNA-Arg	329.804	0.626176	0.231475	2.70516	0.0068272	0.034463
gene-CWC46_RS08330	CWC46_RS08330	CWC46_RS08330	1801820	1801896	+	tRNA-Arg	207.597	1.02485	0.261401	3.92059	8.83343e-05	0.00090105
gene-CWC46_RS08380	CWC46_RS08380	CWC46_RS08380	1810273	1811205	-	nucleoside recognition domain protein	158.529	0.845525	0.250179	3.37968	0.000725694	0.00558906
gene-CWC46_RS08385	yehT	CWC46_RS08385	1811435	1812151	-	two-component system response regulator BtsR	598.495	1.78172	0.17922	9.9415	2.74661e-23	1.78813e-21
gene-CWC46_RS08400	pheA	CWC46_RS08400	1814642	1815799	-	bifunctional chorismate mutase/prephenate dehydratase	361.179	0.609329	0.191461	3.18253	0.00145994	0.0100516
gene-CWC46_RS08435	CWC46_RS08435	CWC46_RS08435	1822447	1823995	+	16S ribosomal RNA	1897.87	1.90021	0.623109	3.04957	0.00229173	0.0145768
gene-CWC46_RS08440	CWC46_RS08440	CWC46_RS08440	1824070	1824145	+	tRNA-Glu	333.552	1.51544	0.247955	6.11176	9.85385e-10	2.32037e-08
gene-CWC46_RS08450	rrf	CWC46_RS08450	1827686	1827801	+	5S ribosomal RNA	48.7194	1.73697	0.526501	3.29908	0.000970006	0.00708617
gene-CWC46_RS08460	rrf	CWC46_RS08460	1827935	1828050	+	5S ribosomal RNA	48.1901	1.64321	0.375997	4.37027	1.24093e-05	0.000155626
gene-CWC46_RS08465	CWC46_RS08465	CWC46_RS08465	1828172	1828248	+	tRNA-Asp	991.886	1.23302	0.314873	3.91593	9.00563e-05	0.000914402
gene-CWC46_RS08480	CWC46_RS08480	CWC46_RS08480	1829649	1830671	-	IS21 family transposase	82.7108	0.81778	0.257698	3.17341	0.0015066	0.0103087
gene-CWC46_RS08695	CWC46_RS08695	CWC46_RS08695	1869420	1870577	+	CdaR family transcriptional regulator	369.94	1.13029	0.19789	5.71168	1.11866e-08	2.27171e-07
gene-CWC46_RS08770	CWC46_RS08770	CWC46_RS08770	1885905	1887062	+	Gfo/Idh/MocA family oxidoreductase	254.18	0.478753	0.187479	2.55363	0.0106605	0.0492119
gene-CWC46_RS09105	ndk	CWC46_RS09105	1970275	1970706	+	nucleoside-diphosphate kinase	230.124	0.770207	0.246674	3.12236	0.00179405	0.0120301
gene-CWC46_RS09170	guaB	CWC46_RS09170	1983353	1984819	+	IMP dehydrogenase	446.476	0.876049	0.318317	2.75213	0.00592096	0.0306933
gene-CWC46_RS09210	CWC46_RS09210	CWC46_RS09210	1994344	1995090	-	SDR family oxidoreductase	353.216	0.872201	0.171548	5.0843	3.68988e-07	6.23478e-06
gene-CWC46_RS09495	sulA	CWC46_RS09495	2051792	2052286	-	cell division inhibitor SulA	316.984	1.0368	0.198029	5.2356	1.64453e-07	2.89015e-06
gene-CWC46_RS09550	CWC46_RS09550	CWC46_RS09550	2061626	2061713	+	tRNA-Ser	90.8784	1.23795	0.332671	3.72125	0.00019824	0.00185541
gene-CWC46_RS09645	CWC46_RS09645	CWC46_RS09645	2080242	2081627	+	cysteine--tRNA ligase	640.196	0.620802	0.164292	3.77866	0.000157678	0.00149794
gene-CWC46_RS09765	CWC46_RS09765	CWC46_RS09765	2103022	2103465	-	PTS transporter subunit EIIA	47.5128	1.15627	0.32258	3.58445	0.000337784	0.0029321
gene-CWC46_RS09790	CWC46_RS09790	CWC46_RS09790	2109371	2109979	+	LuxR family transcriptional regulator	67.8375	1.52847	0.3254	4.6972	2.63754e-06	3.85359e-05
gene-CWC46_RS09795	CWC46_RS09795	CWC46_RS09795	2110045	2110740	+	EAL domain-containing protein	27.6031	1.16407	0.382732	3.04148	0.0023542	0.0149313
gene-CWC46_RS09900	CWC46_RS09900	CWC46_RS09900	2135511	2136902	+	NAD-dependent succinate-semialdehyde dehydrogenase	2821.13	0.550216	0.201518	2.73035	0.00632663	0.0323418
gene-CWC46_RS10005	gspS	CWC46_RS10005	2154711	2155112	+	type II secretion system pilot lipoprotein GspS	238.502	0.700826	0.226531	3.09374	0.00197652	0.0129248
gene-CWC46_RS10010	gspB	CWC46_RS10010	2155118	2155753	-	type II secretion system assembly factor GspB	160.152	0.851625	0.240228	3.54507	0.000392512	0.00330981
gene-CWC46_RS10125	CWC46_RS10125	CWC46_RS10125	2178912	2179804	+	hypothetical protein	580.739	0.598871	0.206053	2.90639	0.00365626	0.0211862
gene-CWC46_RS22830	CWC46_RS22830	CWC46_RS22830	2181257	2181616	+	hypothetical protein	89.6658	1.98816	0.319385	6.22494	4.81736e-10	1.15905e-08
gene-CWC46_RS10145	CWC46_RS10145	CWC46_RS10145	2181954	2183333	-	DUF4062 domain-containing protein	191.96	1.06783	0.271574	3.93202	8.42338e-05	0.000863201
gene-CWC46_RS10160	CWC46_RS10160	CWC46_RS10160	2184804	2186336	+	IS66 family transposase	621.488	0.948908	0.198241	4.78663	1.69605e-06	2.54566e-05
gene-CWC46_RS10165	CWC46_RS10165	CWC46_RS10165	2186733	2187779	-	hypothetical protein	196.749	1.2012	0.40623	2.95694	0.00310704	0.0187396
gene-CWC46_RS10170	CWC46_RS10170	CWC46_RS10170	2187800	2188561	-	hypothetical protein	412.395	1.86364	0.202807	9.18926	3.95551e-20	2.08465e-18
gene-CWC46_RS10210	sixA	CWC46_RS10210	2198578	2199066	+	phosphohistidine phosphatase SixA	701.141	0.693044	0.197688	3.50575	0.000455316	0.00378177
gene-CWC46_RS10280	tctD	CWC46_RS10280	2212764	2213438	+	transcriptional regulator TctD	233.265	0.524807	0.187402	2.80044	0.00510335	0.0274848
gene-CWC46_RS10435	CWC46_RS10435	CWC46_RS10435	2244701	2245915	-	pyridoxal phosphate-dependent aminotransferase	177.831	0.785904	0.257533	3.05166	0.00227576	0.014517
gene-CWC46_RS10440	lrhA	CWC46_RS10440	2247272	2248201	+	transcriptional regulator LrhA	1996.81	0.709521	0.190875	3.7172	0.000201443	0.00188141
gene-CWC46_RS10445	CWC46_RS10445	CWC46_RS10445	2248814	2249257	+	NADH-quinone oxidoreductase subunit A	2111.95	0.634838	0.1483	4.28077	1.86249e-05	0.000224666
gene-CWC46_RS10495	nuoL	CWC46_RS10495	2258995	2260845	+	NADH-quinone oxidoreductase subunit L	899.641	0.644545	0.21802	2.95636	0.00311298	0.0187439
gene-CWC46_RS10720	CWC46_RS10720	CWC46_RS10720	2326022	2326900	+	MurR/RpiR family transcriptional regulator	185.033	0.786037	0.216483	3.63094	0.000282386	0.0025255
gene-CWC46_RS10730	alsB	CWC46_RS10730	2327057	2327989	+	D-allose transporter substrate-binding protein	118.708	0.793066	0.229351	3.45787	0.000544474	0.00439851
gene-CWC46_RS10780	CWC46_RS10780	CWC46_RS10780	2340142	2340918	-	ABC transporter substrate-binding protein	244.022	1.38585	0.288937	4.79639	1.6155e-06	2.4409e-05
gene-CWC46_RS10785	CWC46_RS10785	CWC46_RS10785	2340988	2342151	-	methionine aminotransferase	512.072	2.54278	0.73615	3.45415	0.000552021	0.00444326
gene-CWC46_RS10885	CWC46_RS10885	CWC46_RS10885	2373249	2374076	+	PRD domain-containing protein	119.834	1.01134	0.335722	3.01245	0.0025915	0.0162271
gene-CWC46_RS11030	aroL	CWC46_RS11030	2417474	2418052	+	shikimate kinase AroL	96.0729	1.26147	0.456047	2.7661	0.00567303	0.0297077
gene-CWC46_RS11165	CWC46_RS11165	CWC46_RS11165	2449778	2449853	-	tRNA-Asn	264.657	1.22531	0.349595	3.50495	0.000456701	0.00378617
gene-CWC46_RS11200	moeB	CWC46_RS11200	2455759	2456511	-	molybdopterin-synthase adenylyltransferase MoeB	380.106	0.570983	0.192323	2.96887	0.00298901	0.0182321
gene-CWC46_RS11340	CWC46_RS11340	CWC46_RS11340	2487519	2489249	-	HAMP domain-containing protein	1207.6	0.821778	0.207924	3.95231	7.74007e-05	0.000802466
gene-CWC46_RS11345	flhD	CWC46_RS11345	2490576	2490926	+	flagellar transcriptional regulator FlhD	147.989	1.25783	0.289112	4.35069	1.35711e-05	0.000168171
gene-CWC46_RS11350	flhC	CWC46_RS11350	2490932	2491510	+	flagellar transcriptional regulator FlhC	268.786	0.99082	0.221531	4.47259	7.72768e-06	0.000102121
gene-CWC46_RS11355	motA	CWC46_RS11355	2491637	2492524	+	flagellar motor stator protein MotA	385.777	1.35586	0.236524	5.73247	9.89789e-09	2.03805e-07
gene-CWC46_RS11360	motB	CWC46_RS11360	2492521	2493621	+	flagellar motor protein MotB	650.017	1.69113	0.167194	10.1148	4.74876e-24	3.28481e-22
gene-CWC46_RS11365	cheA	CWC46_RS11365	2493633	2495666	+	chemotaxis protein CheA	3083.49	1.85414	0.148605	12.477	9.97075e-36	1.91915e-33
gene-CWC46_RS11370	cheW	CWC46_RS11370	2495703	2496200	+	chemotaxis protein CheW	2403.62	1.60021	0.233559	6.85143	7.31168e-12	2.06171e-10
gene-CWC46_RS11375	CWC46_RS11375	CWC46_RS11375	2496338	2498026	+	HAMP domain-containing protein	669.274	0.774967	0.229439	3.37766	0.00073105	0.00560894
gene-CWC46_RS11380	cheR	CWC46_RS11380	2498548	2499420	+	protein-glutamate O-methyltransferase CheR	2246.88	1.13424	0.156169	7.26289	3.78899e-13	1.24251e-11
gene-CWC46_RS11385	CWC46_RS11385	CWC46_RS11385	2499420	2500472	+	chemotaxis response regulator protein-glutamate methylesterase	1893.99	0.789151	0.142953	5.52035	3.38331e-08	6.48394e-07
gene-CWC46_RS11390	cheY	CWC46_RS11390	2500507	2500896	+	chemotaxis protein CheY	1184.02	0.790148	0.175175	4.51061	6.46411e-06	8.6717e-05
gene-CWC46_RS11395	cheZ	CWC46_RS11395	2500906	2501550	+	protein phosphatase CheZ	3082.22	0.887025	0.200003	4.43506	9.20474e-06	0.00012056
gene-CWC46_RS11400	flhB	CWC46_RS11400	2501781	2502932	+	flagellar type III secretion system protein FlhB	274.23	0.706533	0.191615	3.68726	0.000226685	0.00209381
gene-CWC46_RS11435	flgC	CWC46_RS11435	2507623	2508027	+	flagellar basal body rod protein FlgC	78.3712	0.922659	0.266222	3.46575	0.000528757	0.00429506
gene-CWC46_RS11440	flgD	CWC46_RS11440	2508040	2508714	+	flagellar hook assembly protein FlgD	133.357	0.943665	0.231328	4.07933	4.51649e-05	0.000496142
gene-CWC46_RS11450	CWC46_RS11450	CWC46_RS11450	2510008	2510766	+	flagellar basal body rod protein FlgF	291.425	0.54495	0.194507	2.8017	0.0050834	0.0274107
gene-CWC46_RS11475	flgK	CWC46_RS11475	2514627	2516546	+	flagellar hook-associated protein FlgK	11023	1.83953	0.156138	11.7814	4.86708e-32	7.42985e-30
gene-CWC46_RS11480	flgL	CWC46_RS11480	2516579	2517541	+	flagellar hook-associated protein FlgL	5286.93	1.83543	0.183466	10.0042	1.46023e-23	9.94529e-22
gene-CWC46_RS11555	fliT	CWC46_RS11555	2529482	2529847	-	flagella biosynthesis regulatory protein FliT	484.371	0.885916	0.189093	4.68509	2.79832e-06	4.06169e-05
gene-CWC46_RS11560	fliS	CWC46_RS11560	2529848	2530258	-	flagellar export chaperone FliS	865.969	0.927555	0.179391	5.17057	2.33379e-07	4.02012e-06
gene-CWC46_RS11565	fliD	CWC46_RS11565	2530286	2531758	-	flagellar filament capping protein FliD	4178.48	1.16436	0.209619	5.55466	2.78148e-08	5.40071e-07
gene-CWC46_RS11570	CWC46_RS11570	CWC46_RS11570	2532049	2533248	+	FliC/FljB family flagellin	19773.1	1.48198	0.161461	9.17858	4.36807e-20	2.27499e-18
gene-CWC46_RS11680	CWC46_RS11680	CWC46_RS11680	2560793	2560951	-	GhoT/OrtT family toxin	363.984	0.548537	0.208354	2.63271	0.00847067	0.0408049
gene-CWC46_RS11690	CWC46_RS11690	CWC46_RS11690	2562086	2562355	+	hypothetical protein	352.001	0.666648	0.188212	3.54201	0.000397091	0.00334206
gene-CWC46_RS23000	dinI	CWC46_RS23000	2574292	2574531	-	DNA damage-inducible protein I	180.27	0.807115	0.252615	3.19504	0.00139813	0.00971666
gene-CWC46_RS11790	fabF	CWC46_RS11790	2586677	2587918	+	beta-ketoacyl-ACP synthase II	601.175	0.488797	0.170977	2.85886	0.00425173	0.0238759
gene-CWC46_RS11880	CWC46_RS11880	CWC46_RS11880	2607170	2607979	+	N-acetyltransferase	161.126	0.965521	0.342204	2.82148	0.00478025	0.0262232
gene-CWC46_RS11970	CWC46_RS11970	CWC46_RS11970	2630130	2630777	+	MBL fold metallo-hydrolase	516.587	0.775558	0.235129	3.29844	0.00097225	0.00709086
gene-CWC46_RS12205	CWC46_RS12205	CWC46_RS12205	2706984	2707060	-	tRNA-Val	229.397	1.25947	0.374017	3.3674	0.000758803	0.00578179
gene-CWC46_RS12210	CWC46_RS12210	CWC46_RS12210	2707071	2707147	-	tRNA-Val	112.834	0.78184	0.279581	2.79648	0.00516633	0.0277229
gene-CWC46_RS12245	CWC46_RS12245	CWC46_RS12245	2714080	2714433	+	Grx4 family monothiol glutaredoxin	895.397	0.73514	0.155755	4.71984	2.36025e-06	3.50631e-05
gene-CWC46_RS12365	CWC46_RS12365	CWC46_RS12365	2738434	2739339	+	LysR family transcriptional regulator	541.449	0.606819	0.192661	3.14968	0.00163452	0.0110812
gene-CWC46_RS12405	pspF	CWC46_RS12405	2747495	2748490	-	phage shock protein operon transcriptional activator	396.309	0.488762	0.191088	2.55778	0.0105342	0.0489346
gene-CWC46_RS12505	CWC46_RS12505	CWC46_RS12505	2767566	2768558	-	2-hydroxyacid dehydrogenase	453.804	0.570716	0.19374	2.94579	0.00322134	0.0193237
gene-CWC46_RS12515	CWC46_RS12515	CWC46_RS12515	2770651	2772204	-	PAS domain-containing protein	912.666	1.11177	0.184558	6.02397	1.70193e-09	3.86383e-08
gene-CWC46_RS12675	CWC46_RS12675	CWC46_RS12675	2811553	2811801	+	GlsB/YeaQ/YmgE family stress response membrane protein	177.056	0.64981	0.250969	2.5892	0.00961978	0.0453533
gene-CWC46_RS12820	CWC46_RS12820	CWC46_RS12820	2843072	2843275	+	hypothetical protein	94.0287	1.12929	0.307692	3.67019	0.000242366	0.00220773
gene-CWC46_RS13000	CWC46_RS13000	CWC46_RS13000	2882396	2882656	+	type II toxin-antitoxin system ParD family antitoxin	161.98	1.44227	0.322411	4.47339	7.69888e-06	0.000102045
gene-CWC46_RS13005	CWC46_RS13005	CWC46_RS13005	2882656	2882979	+	type II toxin-antitoxin system RelE/ParE family toxin	245.74	1.0514	0.264489	3.9752	7.03193e-05	0.000737686
gene-CWC46_RS13300	ychH	CWC46_RS13300	2944354	2944620	+	stress-induced protein YchH	4451.91	1.39224	0.300394	4.63472	3.57419e-06	4.99147e-05
gene-CWC46_RS13305	prs	CWC46_RS13305	2944843	2945790	-	ribose-phosphate diphosphokinase	352.955	0.557454	0.196894	2.83125	0.00463672	0.0256291
gene-CWC46_RS13350	pntA	CWC46_RS13350	2954353	2955882	+	Re/Si-specific NAD(P)(+) transhydrogenase subunit alpha	1239.98	0.750585	0.189001	3.97133	7.14731e-05	0.000748017
gene-CWC46_RS13365	fnr	CWC46_RS13365	2958464	2959216	-	fumarate/nitrate reduction transcriptional regulator Fnr	2181.09	0.496481	0.179006	2.77355	0.00554488	0.0291534
gene-CWC46_RS13380	CWC46_RS13380	CWC46_RS13380	2960850	2961440	+	hypothetical protein	1980.72	0.845087	0.211532	3.99507	6.46743e-05	0.000686602
gene-CWC46_RS13630	CWC46_RS13630	CWC46_RS13630	3030012	3031184	-	MFS transporter	576.581	1.32147	0.195718	6.7519	1.45921e-11	4.01239e-10
gene-CWC46_RS13735	CWC46_RS13735	CWC46_RS13735	3051644	3052627	-	arabinose ABC transporter substrate-binding protein	140.029	1.23872	0.219618	5.64035	1.6971e-08	3.38425e-07
gene-CWC46_RS13800	CWC46_RS13800	CWC46_RS13800	3069438	3069725	+	YciN family protein	527.049	0.740872	0.182664	4.05593	4.99355e-05	0.000541825
gene-CWC46_RS13810	sohB	CWC46_RS13810	3070671	3071717	-	protease SohB	1584.61	0.534868	0.171694	3.11523	0.001838	0.0122358
gene-CWC46_RS13945	CWC46_RS13945	CWC46_RS13945	3099000	3099644	-	YchE family NAAT transporter	92.8982	0.860986	0.238922	3.60362	0.000313811	0.00274554
gene-CWC46_RS14105	CWC46_RS14105	CWC46_RS14105	3135652	3135873	+	hypothetical protein	299.139	0.744596	0.224485	3.31691	0.000910189	0.00671567
gene-CWC46_RS14110	CWC46_RS14110	CWC46_RS14110	3135870	3136406	-	hypothetical protein	189.462	1.66557	0.24194	6.88421	5.81108e-12	1.65972e-10
gene-CWC46_RS14115	CWC46_RS14115	CWC46_RS14115	3136409	3138484	-	Tail Collar domain protein	635.66	1.7942	0.180866	9.92008	3.40472e-23	2.15325e-21
gene-CWC46_RS14120	CWC46_RS14120	CWC46_RS14120	3138556	3139407	-	DUF2612 domain-containing protein	214.132	2.52017	0.220864	11.4105	3.70598e-30	4.12624e-28
gene-CWC46_RS14125	CWC46_RS14125	CWC46_RS14125	3139400	3140602	-	baseplate assembly protein J	276.654	1.91305	0.200135	9.55882	1.19112e-21	6.59135e-20
gene-CWC46_RS14130	CWC46_RS14130	CWC46_RS14130	3140602	3140952	-	hypothetical protein	55.2133	2.05432	0.33343	6.16117	7.22116e-10	1.728e-08
gene-CWC46_RS14135	CWC46_RS14135	CWC46_RS14135	3141014	3141616	-	hypothetical protein	90.2145	1.53775	0.260588	5.90107	3.61143e-09	7.91476e-08
gene-CWC46_RS14140	CWC46_RS14140	CWC46_RS14140	3141613	3142503	-	hypothetical protein	271.038	1.23086	0.196255	6.27172	3.57071e-10	8.73345e-09
gene-CWC46_RS14145	CWC46_RS14145	CWC46_RS14145	3142496	3142786	-	hypothetical protein	71.7099	1.4722	0.260824	5.64442	1.65741e-08	3.32007e-07
gene-CWC46_RS14150	CWC46_RS14150	CWC46_RS14150	3142783	3143430	-	hypothetical protein	294.867	1.18497	0.195925	6.04805	1.46609e-09	3.3804e-08
gene-CWC46_RS14155	CWC46_RS14155	CWC46_RS14155	3143433	3145160	-	glycoside hydrolase family 104 protein	785.333	1.32141	0.185109	7.13856	9.43119e-13	2.94027e-11
gene-CWC46_RS14160	CWC46_RS14160	CWC46_RS14160	3145205	3145795	-	hypothetical protein	229.526	1.61993	0.210578	7.69279	1.43965e-14	5.35576e-13
gene-CWC46_RS14165	CWC46_RS14165	CWC46_RS14165	3145902	3146672	-	phage antirepressor protein	1097.17	2.84594	0.244121	11.6579	2.09027e-31	2.72165e-29
gene-CWC46_RS14170	CWC46_RS14170	CWC46_RS14170	3146739	3147548	-	antirepressor	1691.82	2.81697	0.246088	11.447	2.43494e-30	2.91337e-28
gene-CWC46_RS14175	CWC46_RS14175	CWC46_RS14175	3147616	3147795	-	Arc family DNA-binding protein	3615.66	2.50124	0.352887	7.08792	1.36139e-12	4.18532e-11
gene-CWC46_RS14185	CWC46_RS14185	CWC46_RS14185	3148505	3148906	-	hypothetical protein	625.996	2.83494	0.175583	16.1458	1.215e-58	1.79294e-55
gene-CWC46_RS14190	CWC46_RS14190	CWC46_RS14190	3148910	3149314	-	hypothetical protein	325.534	2.67754	0.244303	10.9599	5.95435e-28	5.27199e-26
gene-CWC46_RS14195	CWC46_RS14195	CWC46_RS14195	3149321	3150478	-	DUF3383 family protein	784.13	2.40085	0.247011	9.71961	2.48722e-22	1.46812e-20
gene-CWC46_RS14200	CWC46_RS14200	CWC46_RS14200	3150486	3151010	-	hypothetical protein	221.325	2.45988	0.256746	9.58097	9.61396e-22	5.45654e-20
gene-CWC46_RS14205	CWC46_RS14205	CWC46_RS14205	3151012	3151431	-	hypothetical protein	300.467	2.80983	0.238867	11.7632	6.04073e-32	8.9141e-30
gene-CWC46_RS14210	CWC46_RS14210	CWC46_RS14210	3151434	3152021	-	hypothetical protein	462.359	2.64295	0.23936	11.0417	2.4034e-28	2.21663e-26
gene-CWC46_RS14215	CWC46_RS14215	CWC46_RS14215	3152018	3152455	-	DUF4054 domain-containing protein	686.145	2.81754	0.233794	12.0514	1.90713e-33	3.01531e-31
gene-CWC46_RS14220	CWC46_RS14220	CWC46_RS14220	3152545	3152847	-	hypothetical protein	509.505	2.71968	0.249191	10.914	9.87791e-28	8.25085e-26
gene-CWC46_RS14225	CWC46_RS14225	CWC46_RS14225	3152850	3153785	-	DUF2184 domain-containing protein	642.029	2.64053	0.245733	10.7455	6.22105e-27	4.83168e-25
gene-CWC46_RS14230	CWC46_RS14230	CWC46_RS14230	3153803	3154309	-	hypothetical protein	599.08	2.33961	0.194043	12.0572	1.77711e-33	2.9138e-31
gene-CWC46_RS14235	CWC46_RS14235	CWC46_RS14235	3154309	3155508	-	DUF2213 domain-containing protein	1852.57	2.86779	0.203	14.127	2.58852e-45	1.43242e-42
gene-CWC46_RS14240	CWC46_RS14240	CWC46_RS14240	3155520	3156269	-	minor capsid protein	315.973	2.89265	0.254655	11.3591	6.68462e-30	7.21776e-28
gene-CWC46_RS14245	CWC46_RS14245	CWC46_RS14245	3156319	3157710	-	DUF1073 domain-containing protein	580.101	2.88976	0.212324	13.6101	3.48724e-42	1.40346e-39
gene-CWC46_RS14250	terL	CWC46_RS14250	3157713	3159353	-	phage terminase large subunit	491.238	2.41913	0.25569	9.46122	3.04378e-21	1.66356e-19
gene-CWC46_RS22885	CWC46_RS22885	CWC46_RS22885	3159448	3159609	-	hypothetical protein	551.714	1.83571	0.251332	7.30393	2.7948e-13	9.37315e-12
gene-CWC46_RS14255	CWC46_RS14255	CWC46_RS14255	3159816	3160832	-	terminase small subunit	762.027	1.77026	0.194485	9.10229	8.84461e-20	4.39945e-18
gene-CWC46_RS22890	CWC46_RS22890	CWC46_RS22890	3161051	3161212	+	hypothetical protein	372.153	1.32453	0.228514	5.79629	6.77974e-09	1.42923e-07
gene-CWC46_RS14260	CWC46_RS14260	CWC46_RS14260	3161205	3161528	+	hypothetical protein	952.009	1.29503	0.162484	7.97021	1.58403e-15	6.26118e-14
gene-CWC46_RS14265	CWC46_RS14265	CWC46_RS14265	3161636	3161878	-	hypothetical protein	104.243	2.07273	0.271159	7.64399	2.10589e-14	7.70477e-13
gene-CWC46_RS14275	CWC46_RS14275	CWC46_RS14275	3162657	3163205	-	hypothetical protein	676.299	1.84571	0.169229	10.9066	1.07201e-27	8.78848e-26
gene-CWC46_RS14280	CWC46_RS14280	CWC46_RS14280	3163358	3163564	-	hypothetical protein	179.284	2.20509	0.221645	9.94874	2.55391e-23	1.68748e-21
gene-CWC46_RS14290	CWC46_RS14290	CWC46_RS14290	3163729	3164262	-	hypothetical protein	264.099	2.32624	0.223987	10.3856	2.88345e-25	2.16356e-23
gene-CWC46_RS14295	CWC46_RS14295	CWC46_RS14295	3164235	3164765	-	lysozyme	375.39	2.43365	0.207598	11.7229	9.73351e-32	1.39001e-29
gene-CWC46_RS14300	CWC46_RS14300	CWC46_RS14300	3164768	3165007	-	Lysis S family protein	183.341	2.23113	0.250714	8.89911	5.62957e-19	2.73869e-17
gene-CWC46_RS14310	CWC46_RS14310	CWC46_RS14310	3165640	3165816	-	type II toxin-antitoxin system HicA family toxin	37046.3	1.36198	0.231264	5.88929	3.87862e-09	8.45846e-08
gene-CWC46_RS14315	CWC46_RS14315	CWC46_RS14315	3165986	3166561	-	DUF1133 family protein	201.541	2.19697	0.239568	9.17055	4.70619e-20	2.39475e-18
gene-CWC46_RS14320	CWC46_RS14320	CWC46_RS14320	3166558	3166917	-	RusA family crossover junction endodeoxyribonuclease	116.667	2.67736	0.247823	10.8035	3.31308e-27	2.66673e-25
gene-CWC46_RS14325	CWC46_RS14325	CWC46_RS14325	3166914	3167198	-	DUF1364 family protein	141.292	2.85083	0.276565	10.308	6.4836e-25	4.70539e-23
gene-CWC46_RS14330	CWC46_RS14330	CWC46_RS14330	3167195	3167788	-	DUF1367 family protein	754.041	1.15252	0.181752	6.34118	2.28018e-10	5.63931e-09
gene-CWC46_RS14335	CWC46_RS14335	CWC46_RS14335	3167830	3168078	-	hypothetical protein	554.007	1.21642	0.190779	6.37606	1.81701e-10	4.54458e-09
gene-CWC46_RS14340	CWC46_RS14340	CWC46_RS14340	3168176	3169915	-	hypothetical protein	660.315	1.44497	0.19375	7.45788	8.79245e-14	3.01738e-12
gene-CWC46_RS14345	CWC46_RS14345	CWC46_RS14345	3169912	3170670	-	class I SAM-dependent methyltransferase	471.05	1.66169	0.22012	7.54901	4.38587e-14	1.5533e-12
gene-CWC46_RS14350	CWC46_RS14350	CWC46_RS14350	3170663	3171352	-	hypothetical protein	536.493	2.05155	0.222587	9.21688	3.05861e-20	1.63138e-18
gene-CWC46_RS14355	CWC46_RS14355	CWC46_RS14355	3171349	3171633	-	winged helix-turn-helix domain-containing protein	179.712	2.09252	0.232488	9.00055	2.24589e-19	1.10473e-17
gene-CWC46_RS14360	CWC46_RS14360	CWC46_RS14360	3171683	3172348	-	replication protein	699.362	2.24851	0.180825	12.4347	1.69271e-35	3.12235e-33
gene-CWC46_RS22895	CWC46_RS22895	CWC46_RS22895	3172398	3173114	-	Pyocin large subunit	357.294	2.27537	0.199346	11.4142	3.5525e-30	4.12624e-28
gene-CWC46_RS14370	CWC46_RS14370	CWC46_RS14370	3173188	3173748	-	DUF1019 domain-containing protein	392.334	2.6677	0.229667	11.6155	3.43824e-31	4.34888e-29
gene-CWC46_RS14375	CWC46_RS14375	CWC46_RS14375	3173751	3173981	-	hypothetical protein	412.258	2.72338	0.254049	10.7199	8.21036e-27	6.26677e-25
gene-CWC46_RS14380	CWC46_RS14380	CWC46_RS14380	3174084	3174476	+	helix-turn-helix domain-containing protein	1658.29	0.829302	0.24649	3.36445	0.000766966	0.00582394
gene-CWC46_RS14390	CWC46_RS14390	CWC46_RS14390	3175027	3175218	+	DUF1482 family protein	2139.82	3.65454	0.241549	15.1296	1.03296e-51	7.62152e-49
gene-CWC46_RS14395	CWC46_RS14395	CWC46_RS14395	3175500	3177185	+	hypothetical protein	3163.07	2.94082	0.206133	14.2666	3.53343e-46	2.23464e-43
gene-CWC46_RS14400	exoX	CWC46_RS14400	3177506	3178168	+	exodeoxyribonuclease X	611.129	2.60727	0.198224	13.1531	1.63253e-39	4.81815e-37
gene-CWC46_RS14405	CWC46_RS14405	CWC46_RS14405	3178168	3178836	+	AAA family ATPase	512.462	2.60867	0.200153	13.0333	7.90734e-39	1.94477e-36
gene-CWC46_RS14410	CWC46_RS14410	CWC46_RS14410	3178854	3179558	+	hypothetical protein	845.507	2.34079	0.179121	13.0682	5.00391e-39	1.30308e-36
gene-CWC46_RS14415	CWC46_RS14415	CWC46_RS14415	3179619	3179837	+	TraR/DksA family transcriptional regulator	203.399	2.37889	0.210994	11.2747	1.7501e-29	1.76084e-27
gene-CWC46_RS14420	CWC46_RS14420	CWC46_RS14420	3179935	3180189	+	excisionase family protein	186.844	2.34723	0.217998	10.7672	4.91857e-27	3.88831e-25
gene-CWC46_RS14425	CWC46_RS14425	CWC46_RS14425	3180223	3181506	+	site-specific integrase	796.089	1.46712	0.202061	7.26078	3.84865e-13	1.25279e-11
gene-CWC46_RS14570	CWC46_RS14570	CWC46_RS14570	3208250	3208582	-	cupin domain-containing protein	106.026	1.04652	0.25562	4.09404	4.23924e-05	0.000472724
gene-CWC46_RS14585	CWC46_RS14585	CWC46_RS14585	3210859	3212490	+	pectate disaccharide-lyase	94.1659	1.08621	0.246715	4.40271	1.06909e-05	0.000135612
gene-CWC46_RS14620	CWC46_RS14620	CWC46_RS14620	3219143	3219712	+	metal-dependent hydrolase	142.262	1.25185	0.223846	5.59244	2.23902e-08	4.42506e-07
gene-CWC46_RS14640	CWC46_RS14640	CWC46_RS14640	3222297	3222653	+	nitrous oxide-stimulated promoter family protein	223.317	1.12253	0.199457	5.62792	1.82393e-08	3.62088e-07
gene-CWC46_RS14690	CWC46_RS14690	CWC46_RS14690	3231883	3233049	-	oligogalacturonide lyase	419.078	0.842196	0.217254	3.87655	0.000105949	0.00104695
gene-CWC46_RS14695	htpX	CWC46_RS14695	3233337	3234221	-	protease HtpX	2868.88	0.459363	0.14984	3.06568	0.00217173	0.0138934
gene-CWC46_RS14725	CWC46_RS14725	CWC46_RS14725	3241508	3243175	-	methyl-accepting chemotaxis sensory transducer	778.756	1.23125	0.16195	7.60262	2.90197e-14	1.05304e-12
gene-CWC46_RS14800	CWC46_RS14800	CWC46_RS14800	3259660	3260472	-	phage repressor protein CI	169.57	0.65241	0.234964	2.77664	0.00549246	0.0289811
gene-CWC46_RS14805	CWC46_RS14805	CWC46_RS14805	3261111	3261620	+	hypothetical protein	140.022	2.79279	0.246978	11.3079	1.19946e-29	1.26429e-27
gene-CWC46_RS14810	CWC46_RS14810	CWC46_RS14810	3261700	3261927	+	DUF2732 family protein	23.3764	3.53408	0.544987	6.48471	8.89033e-11	2.30161e-09
gene-CWC46_RS14815	CWC46_RS14815	CWC46_RS14815	3261927	3262151	+	TraR/DksA family transcriptional regulator	25.636	2.15465	0.430961	4.99965	5.74342e-07	9.34783e-06
gene-CWC46_RS14825	CWC46_RS14825	CWC46_RS14825	3264618	3264839	+	hypothetical protein	510.649	1.99035	0.283117	7.03014	2.0632e-12	6.17146e-11
gene-CWC46_RS14830	CWC46_RS14830	CWC46_RS14830	3265578	3265781	+	tail X family protein	45.6871	2.38439	0.387778	6.14886	7.80407e-10	1.85745e-08
gene-CWC46_RS14835	CWC46_RS14835	CWC46_RS14835	3265784	3265993	+	hypothetical protein	41.7507	2.04869	0.345822	5.92412	3.1397e-09	6.98465e-08
gene-CWC46_RS14840	CWC46_RS14840	CWC46_RS14840	3265977	3266486	+	lysozyme	59.4544	2.18061	0.309538	7.04474	1.85806e-12	5.63399e-11
gene-CWC46_RS14845	CWC46_RS14845	CWC46_RS14845	3266483	3266914	+	LysB family phage lysis regulatory protein	75.3853	1.88351	0.26657	7.06575	1.59755e-12	4.87747e-11
gene-CWC46_RS14850	CWC46_RS14850	CWC46_RS14850	3267004	3267471	+	phage tail protein	352.279	0.781685	0.272953	2.8638	0.00418586	0.0236362
gene-CWC46_RS14855	CWC46_RS14855	CWC46_RS14855	3267749	3268390	+	phage baseplate assembly protein V	247.667	2.23434	0.224834	9.93773	2.85255e-23	1.83018e-21
gene-CWC46_RS14860	CWC46_RS14860	CWC46_RS14860	3268387	3268734	+	GPW/gp25 family protein	92.8606	2.462	0.264114	9.32176	1.14426e-20	6.17758e-19
gene-CWC46_RS14865	CWC46_RS14865	CWC46_RS14865	3268739	3269647	+	baseplate assembly protein	141.706	2.28517	0.232847	9.81404	9.79638e-23	5.9409e-21
gene-CWC46_RS14870	CWC46_RS14870	CWC46_RS14870	3269640	3270251	+	phage tail protein I	103.297	2.02218	0.257183	7.86278	3.75688e-15	1.43377e-13
gene-CWC46_RS14875	CWC46_RS14875	CWC46_RS14875	3270478	3271497	+	protein of unknown function DUF3751%2C tail fiber protein	769.717	2.14378	0.165844	12.9265	3.19153e-38	7.43626e-36
gene-CWC46_RS14880	CWC46_RS14880	CWC46_RS14880	3271497	3272111	+	tail fiber assembly protein	819.504	2.00471	0.204176	9.81858	9.3654e-23	5.75842e-21
gene-CWC46_RS14910	CWC46_RS14910	CWC46_RS14910	3275302	3276459	+	phage tail protein	236.105	1.3932	0.198219	7.02859	2.08631e-12	6.19874e-11
gene-CWC46_RS14915	CWC46_RS14915	CWC46_RS14915	3276459	3277073	+	tail fiber assembly protein	220.084	0.934305	0.200665	4.65603	3.22359e-06	4.55937e-05
gene-CWC46_RS14920	CWC46_RS14920	CWC46_RS14920	3277403	3278671	+	protein of unknown function DUF3751%2C tail fiber protein	753.193	0.912654	0.182048	5.01326	5.35144e-07	8.77437e-06
gene-CWC46_RS14925	CWC46_RS14925	CWC46_RS14925	3278671	3279252	+	tail fiber assembly protein	1232.1	1.09104	0.186339	5.85512	4.76659e-09	1.02435e-07
gene-CWC46_RS14940	CWC46_RS14940	CWC46_RS14940	3281860	3283029	+	phage tail sheath protein	2488.35	2.52945	0.188268	13.4354	3.75179e-41	1.27763e-38
gene-CWC46_RS14945	CWC46_RS14945	CWC46_RS14945	3283044	3283565	+	phage major tail tube protein	4430.65	2.44451	0.174376	14.0186	1.19998e-44	5.90255e-42
gene-CWC46_RS14950	CWC46_RS14950	CWC46_RS14950	3283630	3283920	+	phage tail assembly protein	204.706	1.8713	0.21893	8.54751	1.25773e-17	5.56796e-16
gene-CWC46_RS14955	CWC46_RS14955	CWC46_RS14955	3283953	3284072	+	GpE family phage tail protein	96.6803	2.01329	0.244094	8.24803	1.61025e-16	6.66224e-15
gene-CWC46_RS14960	CWC46_RS14960	CWC46_RS14960	3284065	3286380	+	phage tail tape measure protein	502.41	1.98158	0.180236	10.9943	4.0696e-28	3.67676e-26
gene-CWC46_RS14965	CWC46_RS14965	CWC46_RS14965	3286394	3286888	+	P2 GpU family protein	146.626	1.95064	0.232418	8.39281	4.74656e-17	2.0601e-15
gene-CWC46_RS14970	CWC46_RS14970	CWC46_RS14970	3286885	3288078	+	hypothetical protein	257.461	1.05274	0.193124	5.45112	5.00525e-08	9.50998e-07
gene-CWC46_RS14975	CWC46_RS14975	CWC46_RS14975	3288177	3288392	+	transcriptional activator Ogr/delta	1757.92	1.38549	0.239286	5.79009	7.03482e-09	1.47598e-07
gene-CWC46_RS15075	CWC46_RS15075	CWC46_RS15075	3307897	3308298	+	SnoaL-like domain-containing protein	219.39	0.569712	0.189907	2.99995	0.00270023	0.0167188
gene-CWC46_RS15230	znuC	CWC46_RS15230	3336621	3337379	+	zinc ABC transporter ATP-binding protein ZnuC	310.207	1.08704	0.233462	4.65616	3.22168e-06	4.55937e-05
gene-CWC46_RS15345	CWC46_RS15345	CWC46_RS15345	3358888	3359469	-	molecular chaperone	533.492	0.852023	0.221866	3.84025	0.000122907	0.00119408
gene-CWC46_RS15350	CWC46_RS15350	CWC46_RS15350	3359500	3360237	-	phosphatase	581.988	0.854517	0.200888	4.2537	2.10263e-05	0.000250899
gene-CWC46_RS15355	CWC46_RS15355	CWC46_RS15355	3360497	3360586	+	tRNA-Ser	1160.24	1.13771	0.366345	3.10556	0.0018992	0.0125677
gene-CWC46_RS15495	CWC46_RS15495	CWC46_RS15495	3387326	3388447	-	NADH:flavin oxidoreductase	1039.74	0.546147	0.196828	2.77474	0.00552455	0.0291157
gene-CWC46_RS15500	CWC46_RS15500	CWC46_RS15500	3388548	3388934	+	helix-turn-helix transcriptional regulator	71.8567	0.966154	0.256864	3.76134	0.000169005	0.00159188
gene-CWC46_RS15595	CWC46_RS15595	CWC46_RS15595	3413175	3413457	-	type II toxin-antitoxin system HigB family toxin	110.293	0.712543	0.272593	2.61395	0.00895031	0.042514
gene-CWC46_RS15680	hisG	CWC46_RS15680	3429732	3430631	+	ATP phosphoribosyltransferase	67.2459	0.765771	0.27428	2.79193	0.00523948	0.027946
gene-CWC46_RS15765	CWC46_RS15765	CWC46_RS15765	3449488	3450792	-	permease for cytosine/purines uracil thiamine allantoin	296.518	0.579188	0.191058	3.03148	0.00243355	0.0153685
gene-CWC46_RS15775	CWC46_RS15775	CWC46_RS15775	3451988	3453139	-	MFS transporter	150.481	0.690281	0.214314	3.22089	0.00127795	0.00902308
gene-CWC46_RS15795	dmsB	CWC46_RS15795	3455895	3456512	-	dimethylsulfoxide reductase subunit B	88.4661	0.838427	0.251329	3.33597	0.000850018	0.00635647
gene-CWC46_RS15875	cspD	CWC46_RS15875	3481421	3481642	+	cold shock-like protein CspD	5796.36	0.61498	0.207592	2.96244	0.00305208	0.0185344
gene-CWC46_RS15880	CWC46_RS15880	CWC46_RS15880	3481742	3483400	-	ATP-dependent endonuclease	1592.33	0.864845	0.205289	4.21282	2.52203e-05	0.000292278
gene-CWC46_RS15920	artJ	CWC46_RS15920	3491246	3491977	+	arginine ABC transporter substrate-binding protein	168.503	0.564223	0.21153	2.66735	0.0076453	0.0377321
gene-CWC46_RS16000	deoR	CWC46_RS16000	3506537	3507307	+	DNA-binding transcriptional repressor DeoR	59.6569	1.02491	0.366265	2.79827	0.00513764	0.0276359
gene-CWC46_RS16050	CWC46_RS16050	CWC46_RS16050	3516248	3517924	-	methyl-accepting chemotaxis sensory transducer	3413.29	1.5968	0.185439	8.61094	7.2467e-18	3.30733e-16
gene-CWC46_RS16125	fruA	CWC46_RS16125	3534206	3535891	-	PTS fructose transporter subunit IIBC	1708.13	0.87677	0.315397	2.77989	0.00543776	0.028761
gene-CWC46_RS16130	fruK	CWC46_RS16130	3535908	3536846	-	1-phosphofructokinase	515.798	1.21841	0.312911	3.8938	9.86864e-05	0.000986196
gene-CWC46_RS16135	fruB	CWC46_RS16135	3536843	3537976	-	fused PTS fructose transporter subunit IIA/HPr protein	728.742	1.11337	0.289545	3.84523	0.000120441	0.00117962
gene-CWC46_RS16235	CWC46_RS16235	CWC46_RS16235	3558504	3559364	+	hypothetical protein	39.6935	1.32913	0.347326	3.82675	0.000129846	0.00125508
gene-CWC46_RS16340	rplY	CWC46_RS16340	3582875	3583159	+	50S ribosomal protein L25	102.445	0.71885	0.26057	2.75876	0.00580208	0.0302542
gene-CWC46_RS16385	CWC46_RS16385	CWC46_RS16385	3588361	3589014	+	hypothetical protein	68.6944	1.93399	0.442852	4.36712	1.25893e-05	0.000157438
gene-CWC46_RS16390	CWC46_RS16390	CWC46_RS16390	3589017	3589358	+	hypothetical protein	20.8141	1.4826	0.536033	2.76587	0.00567715	0.0297077
gene-CWC46_RS16625	dusC	CWC46_RS16625	3638579	3639514	-	tRNA dihydrouridine(16) synthase DusC	226.356	0.517429	0.196674	2.6309	0.00851586	0.0409335
gene-CWC46_RS16705	CWC46_RS16705	CWC46_RS16705	3656331	3656759	-	TOBE domain-containing protein	451.609	0.600296	0.210143	2.85661	0.00428194	0.0239951
gene-CWC46_RS16715	CWC46_RS16715	CWC46_RS16715	3658314	3659795	+	AAA family ATPase	671.876	1.42032	0.166193	8.54622	1.2719e-17	5.57497e-16
gene-CWC46_RS16735	CWC46_RS16735	CWC46_RS16735	3661137	3662245	-	IS3 family transposase	78.6497	0.809641	0.252337	3.20857	0.00133396	0.00935889
gene-CWC46_RS16775	CWC46_RS16775	CWC46_RS16775	3667033	3667108	-	tRNA-Gly	777.888	0.615539	0.219592	2.8031	0.00506135	0.0273251
gene-CWC46_RS16810	CWC46_RS16810	CWC46_RS16810	3674185	3674260	+	tRNA-Asn	328.795	0.828039	0.232763	3.55743	0.000374503	0.00318612
gene-CWC46_RS16870	CWC46_RS16870	CWC46_RS16870	3686193	3686648	+	MarR family transcriptional regulator	54.6875	0.989295	0.299445	3.30376	0.000953974	0.00699212
gene-CWC46_RS17015	CWC46_RS17015	CWC46_RS17015	3724470	3724814	+	type I addiction module toxin%2C SymE family	83.2547	1.07836	0.318861	3.3819	0.000719859	0.00556163
gene-CWC46_RS17260	CWC46_RS17260	CWC46_RS17260	3777360	3777986	+	4Fe-4S dicluster domain-containing protein	53.8779	0.814059	0.317122	2.56702	0.0102575	0.047901
gene-CWC46_RS17400	CWC46_RS17400	CWC46_RS17400	3806333	3806875	+	4Fe-4S binding protein	191.992	0.747901	0.261921	2.85544	0.00429766	0.0240528
gene-CWC46_RS17405	fdhF	CWC46_RS17405	3806914	3809064	+	formate dehydrogenase subunit alpha	522.905	0.664939	0.189174	3.51496	0.000439817	0.00367372
gene-CWC46_RS17440	CWC46_RS17440	CWC46_RS17440	3819260	3819335	+	tRNA-Asn	566.66	1.20955	0.300806	4.02103	5.79451e-05	0.000621121
gene-CWC46_RS17450	CWC46_RS17450	CWC46_RS17450	3820129	3821064	-	zinc-binding alcohol dehydrogenase family protein	855.132	0.902231	0.303994	2.96792	0.00299818	0.0182321
gene-CWC46_RS17950	galK	CWC46_RS17950	3951045	3952196	+	galactokinase	196.323	0.669803	0.248618	2.6941	0.00705782	0.0353849
gene-CWC46_RS18215	CWC46_RS18215	CWC46_RS18215	4006333	4008000	-	HAMP domain-containing protein	2586.36	1.09105	0.150747	7.23763	4.5658e-13	1.4647e-11
gene-CWC46_RS18255	asnB	CWC46_RS18255	4017067	4018728	+	asparagine synthase B	597.531	0.888552	0.180101	4.93362	8.07186e-07	1.28079e-05
gene-CWC46_RS18260	CWC46_RS18260	CWC46_RS18260	4018949	4019025	+	tRNA-Met	322.054	0.630572	0.201082	3.1359	0.00171329	0.0115798
gene-CWC46_RS18265	CWC46_RS18265	CWC46_RS18265	4019033	4019117	+	tRNA-Leu	354.436	0.944854	0.287016	3.29199	0.000994806	0.00721968
gene-CWC46_RS18270	CWC46_RS18270	CWC46_RS18270	4019147	4019221	+	tRNA-Gln	408.414	1.17581	0.344053	3.41752	0.000631949	0.00498687
gene-CWC46_RS18275	CWC46_RS18275	CWC46_RS18275	4019259	4019332	+	tRNA-Gln	299.06	1.206	0.339021	3.5573	0.000374682	0.00318612
gene-CWC46_RS18280	CWC46_RS18280	CWC46_RS18280	4019382	4019458	+	tRNA-Met	83.6575	0.969714	0.327475	2.96118	0.00306463	0.0185798
gene-CWC46_RS18285	CWC46_RS18285	CWC46_RS18285	4019465	4019538	+	tRNA-Gln	213.037	1.56147	0.396946	3.93372	8.36409e-05	0.000859115
gene-CWC46_RS18425	cspE	CWC46_RS18425	4046771	4046980	-	transcription antiterminator/RNA stability regulator CspE	37203.5	0.795582	0.161657	4.92141	8.59223e-07	1.34886e-05
gene-CWC46_RS18435	ypfM	CWC46_RS18435	4048282	4048341	-	protein YpfM	74.8212	2.14164	0.296657	7.21925	5.2277e-13	1.66497e-11
gene-CWC46_RS18510	ypfH	CWC46_RS18510	4060945	4061631	-	esterase	3856.98	0.796754	0.171056	4.65785	3.19526e-06	4.54837e-05
gene-CWC46_RS18535	dapA	CWC46_RS18535	4066912	4067790	-	4-hydroxy-tetrahydrodipicolinate synthase	632.579	0.649655	0.219641	2.9578	0.00309845	0.0187267
gene-CWC46_RS18590	mglB	CWC46_RS18590	4077448	4078443	+	galactose/glucose ABC transporter substrate-binding protein MglB	339.498	1.13241	0.19886	5.69451	1.2373e-08	2.50115e-07
gene-CWC46_RS18595	mglA	CWC46_RS18595	4078519	4080039	+	galactose/methyl galactoside ABC transporter ATP-binding protein MglA	47.0459	1.12026	0.296552	3.77763	0.000158329	0.00150091
gene-CWC46_RS18655	CWC46_RS18655	CWC46_RS18655	4093527	4094072	-	outer membrane insertion signal	96.8791	0.648554	0.234659	2.76381	0.00571307	0.0298604
gene-CWC46_RS18750	cueR	CWC46_RS18750	4119823	4120257	-	Cu(I)-responsive transcriptional regulator	849.582	0.538607	0.156079	3.45086	0.0005588	0.00448967
gene-CWC46_RS18940	hupB	CWC46_RS18940	4164790	4165062	-	DNA-binding protein HU-beta	1552.11	0.605188	0.220414	2.74569	0.00603833	0.0312286
gene-CWC46_RS19080	mgtA	CWC46_RS19080	4193344	4196055	+	magnesium-translocating P-type ATPase	483.552	0.442075	0.168236	2.62771	0.00859619	0.0411854
gene-CWC46_RS19135	CWC46_RS19135	CWC46_RS19135	4207370	4208476	-	cobalamin-independent methionine synthase II family protein	521.53	0.672459	0.248282	2.70845	0.00675993	0.0342797
gene-CWC46_RS19160	rdgC	CWC46_RS19160	4216133	4217044	+	recombination-associated protein RdgC	179.838	0.616882	0.193958	3.18048	0.00147029	0.0101071
gene-CWC46_RS19175	ppnP	CWC46_RS19175	4219558	4219842	-	pyrimidine/purine nucleoside phosphorylase	322.8	0.873491	0.237871	3.67212	0.000240549	0.0021957
gene-CWC46_RS19210	CWC46_RS19210	CWC46_RS19210	4223288	4224703	+	PLP-dependent aminotransferase family protein	644.71	0.624051	0.222451	2.80534	0.0050263	0.027169
gene-CWC46_RS19225	CWC46_RS19225	CWC46_RS19225	4226303	4227352	-	type II asparaginase	913.815	0.845172	0.169319	4.99161	5.98788e-07	9.67458e-06
gene-CWC46_RS19260	CWC46_RS19260	CWC46_RS19260	4234518	4235120	-	hypothetical protein	4839.59	0.980723	0.148993	6.58232	4.63156e-11	1.22047e-09
gene-CWC46_RS19305	CWC46_RS19305	CWC46_RS19305	4242896	4243237	-	alkylphosphonate utilization protein	419.225	1.15706	0.185477	6.23828	4.42419e-10	1.07027e-08
gene-CWC46_RS19320	CWC46_RS19320	CWC46_RS19320	4245769	4247664	+	methyl-accepting chemotaxis protein	1759.71	1.37354	0.167641	8.19332	2.54109e-16	1.04161e-14
gene-CWC46_RS19380	mutS	CWC46_RS19380	4262506	4265067	+	DNA mismatch repair protein MutS	859.51	0.433817	0.162151	2.67539	0.00746429	0.0370453
gene-CWC46_RS19405	tilS	CWC46_RS19405	4266959	4268311	-	tRNA lysidine(34) synthetase TilS	364.835	0.73399	0.177629	4.13216	3.59377e-05	0.000407404
gene-CWC46_RS19410	CWC46_RS19410	CWC46_RS19410	4268280	4268669	-	VOC family protein	257.144	0.602194	0.218451	2.75665	0.00583964	0.0303507
gene-CWC46_RS19490	tsf	CWC46_RS19490	4286789	4287646	-	elongation factor Ts	298.956	0.807018	0.238239	3.38743	0.00070551	0.00546986
gene-CWC46_RS19520	CWC46_RS19520	CWC46_RS19520	4293960	4294418	-	flavodoxin	302.825	0.65599	0.211374	3.10345	0.00191276	0.0126009
gene-CWC46_RS19600	CWC46_RS19600	CWC46_RS19600	4308058	4308134	+	tRNA-Met	434.453	1.31389	0.279153	4.70669	2.51766e-06	3.72765e-05
gene-CWC46_RS19605	CWC46_RS19605	CWC46_RS19605	4308181	4308257	+	tRNA-Met	570.834	1.13443	0.319226	3.5537	0.000379855	0.00320919
gene-CWC46_RS19825	CWC46_RS19825	CWC46_RS19825	4360261	4360590	-	hypothetical protein	127.333	0.800246	0.279283	2.86537	0.00416528	0.0235903
gene-CWC46_RS19830	CWC46_RS19830	CWC46_RS19830	4360699	4361070	-	hypothetical protein	78.874	0.788536	0.271115	2.90849	0.00363177	0.0210995
gene-CWC46_RS22950	CWC46_RS22950	CWC46_RS22950	4371934	4372347	+	hypothetical protein	882.767	0.822075	0.273285	3.00813	0.00262864	0.0163902
gene-CWC46_RS20390	CWC46_RS20390	CWC46_RS20390	4461379	4461684	-	hypothetical protein	789.34	0.459219	0.177268	2.59054	0.00958252	0.0452258
gene-CWC46_RS20565	malT	CWC46_RS20565	4500528	4503251	+	HTH-type transcriptional regulator MalT	974.632	0.592444	0.192896	3.07132	0.00213118	0.0137133
gene-CWC46_RS20795	CWC46_RS20795	CWC46_RS20795	4562782	4563396	+	helix-turn-helix transcriptional regulator	1456	0.872869	0.148854	5.86394	4.52021e-09	9.76144e-08
gene-CWC46_RS20800	CWC46_RS20800	CWC46_RS20800	4563397	4564266	+	queuosine precursor transporter	964.869	0.823009	0.258261	3.18673	0.00143889	0.00995307
gene-CWC46_RS20805	queF	CWC46_RS20805	4564271	4565113	+	NADPH-dependent 7-cyano-7-deazaguanine reductase QueF	1111.99	1.03214	0.298185	3.4614	0.000537364	0.00434902
gene-CWC46_RS20985	CWC46_RS20985	CWC46_RS20985	4603437	4604117	-	response regulator transcription factor	233.004	0.767303	0.186904	4.10534	4.03724e-05	0.000452477
gene-CWC46_RS21035	nudK	CWC46_RS21035	4615222	4615803	-	GDP-mannose pyrophosphatase NudK	204.649	0.604909	0.218606	2.76711	0.00565548	0.0296645
gene-CWC46_RS21055	recN	CWC46_RS21055	4619158	4620819	+	DNA repair protein RecN	1909.5	0.887497	0.203758	4.35564	1.32679e-05	0.000165456
gene-CWC46_RS21175	CWC46_RS21175	CWC46_RS21175	4640838	4641851	-	sugar ABC transporter substrate-binding protein	1469.81	1.66147	0.202831	8.19137	2.5827e-16	1.04896e-14
gene-CWC46_RS21180	CWC46_RS21180	CWC46_RS21180	4641861	4643468	-	methyl-accepting chemotaxis sensory transducer	2681.28	1.72579	0.151252	11.41	3.72825e-30	4.12624e-28
gene-CWC46_RS21370	CWC46_RS21370	CWC46_RS21370	4682732	4682971	+	DinI family protein	84.7284	0.789094	0.248962	3.16954	0.00152682	0.0104309
gene-CWC46_RS21415	CWC46_RS21415	CWC46_RS21415	4689600	4690025	-	hypothetical protein	158.707	0.887922	0.24681	3.59759	0.000321183	0.00280449
gene-CWC46_RS21505	lpxP	CWC46_RS21505	4712475	4713398	-	kdo(2)-lipid IV(A) palmitoleoyltransferase	189.525	0.794354	0.271527	2.92551	0.00343896	0.0203105
gene-CWC46_RS21585	CWC46_RS21585	CWC46_RS21585	4731590	4733122	-	IS66 family transposase	660.83	0.915735	0.210503	4.35023	1.35996e-05	0.000168171
gene-CWC46_RS21690	CWC46_RS21690	CWC46_RS21690	4755121	4755498	-	helix-turn-helix transcriptional regulator	58.5852	0.80139	0.282603	2.83574	0.00457194	0.0253952
gene-CWC46_RS21700	CWC46_RS21700	CWC46_RS21700	4757202	4757275	-	tRNA-Gly	116.369	1.47711	0.28701	5.14655	2.65317e-07	4.53498e-06
gene-CWC46_RS21770	sdhE	CWC46_RS21770	4772510	4772776	-	FAD assembly factor SdhE	1201.63	0.63347	0.160734	3.94111	8.11071e-05	0.000836972
gene-CWC46_RS21800	gcvH	CWC46_RS21800	4780507	4780899	-	glycine cleavage system protein GcvH	1100.43	0.464859	0.175422	2.64994	0.0080506	0.0391908
gene-CWC46_RS21855	CWC46_RS21855	CWC46_RS21855	4792414	4793571	-	ABC transporter substrate-binding protein	403.927	0.638479	0.223735	2.85373	0.00432097	0.0241527
gene-CWC46_RS21870	CWC46_RS21870	CWC46_RS21870	4796397	4796483	-	tRNA-Leu	1424.25	0.94316	0.28119	3.35417	0.000796033	0.00602399
gene-CWC46_RS21875	CWC46_RS21875	CWC46_RS21875	4796514	4796600	-	tRNA-Leu	2861.07	1.27917	0.29384	4.35329	1.34107e-05	0.000166767
gene-CWC46_RS21880	CWC46_RS21880	CWC46_RS21880	4796635	4796721	-	tRNA-Leu	1036.39	1.14137	0.289341	3.94472	7.98948e-05	0.000826388
gene-CWC46_RS21895	rsmC	CWC46_RS21895	4798911	4799945	-	16S rRNA (guanine(1207)-N(2))-methyltransferase RsmC	81.487	0.651316	0.247231	2.63445	0.00842743	0.0406408
gene-CWC46_RS21990	CWC46_RS21990	CWC46_RS21990	4817254	4817757	-	N-acetyltransferase	655.98	0.938079	0.176296	5.32105	1.03167e-07	1.87492e-06
gene-CWC46_RS21995	CWC46_RS21995	CWC46_RS21995	4817751	4818275	-	SCP2 domain-containing protein	1025.66	0.978227	0.209022	4.68002	2.86853e-06	4.12305e-05
gene-CWC46_RS22060	CWC46_RS22060	CWC46_RS22060	4833848	4833924	-	tRNA-Met	932.557	1.87357	0.318344	5.88534	3.97228e-09	8.62024e-08
gene-CWC46_RS22105	CWC46_RS22105	CWC46_RS22105	4840609	4840695	-	tRNA-Leu	763.86	0.586133	0.219718	2.66766	0.00763812	0.0377321
gene-CWC46_RS22230	CWC46_RS22230	CWC46_RS22230	4863501	4863686	+	hypothetical protein	45.814	0.853102	0.304925	2.79775	0.00514607	0.0276476
gene-CWC46_RS22245	CWC46_RS22245	CWC46_RS22245	4865407	4866351	-	pectate lyase	255.653	1.15151	0.229327	5.02128	5.13289e-07	8.44732e-06
gene-CWC46_RS22390	aspA	CWC46_RS22390	4895248	4896687	+	aspartate ammonia-lyase	6891.67	1.08509	0.246409	4.40359	1.06472e-05	0.000135446
gene-CWC46_RS22395	CWC46_RS22395	CWC46_RS22395	4896893	4898194	+	anaerobic C4-dicarboxylate transporter	728.085	0.711991	0.167813	4.24277	2.20781e-05	0.000261336
gene-CWC46_RS22440	CWC46_RS22440	CWC46_RS22440	4903197	4904318	-	acetoin dehydrogenase dihydrolipoyllysine-residue acetyltransferase subunit	741.509	0.853259	0.288499	2.95758	0.00310067	0.0187267
gene-CWC46_RS22445	CWC46_RS22445	CWC46_RS22445	4904320	4905339	-	alpha-ketoacid dehydrogenase subunit beta	190.459	0.735079	0.274101	2.68178	0.00732321	0.0365306
gene-CWC46_RS22450	CWC46_RS22450	CWC46_RS22450	4905368	4906372	-	thiamine pyrophosphate-dependent dehydrogenase E1 component subunit alpha	67.8032	1.85325	0.368173	5.03363	4.81285e-07	7.97995e-06
gene-CWC46_RS22455	CWC46_RS22455	CWC46_RS22455	4906399	4907478	-	ATP-NAD/AcoX kinase	69.2448	1.72725	0.336333	5.13554	2.81338e-07	4.79032e-06
gene-CWC46_RS22530	CWC46_RS22530	CWC46_RS22530	4923464	4925143	-	HAMP domain-containing protein	505.25	1.57274	0.344091	4.57073	4.86031e-06	6.60675e-05
gene-CWC46_RS22575	CWC46_RS22575	CWC46_RS22575	4935526	4936212	-	YtjB family periplasmic protein	341.776	0.959428	0.204119	4.70034	2.59732e-06	3.82005e-05
gene-CWC46_RS22595	CWC46_RS22595	CWC46_RS22595	4940076	4940690	-	5-formyltetrahydrofolate cyclo-ligase	655.639	0.968909	0.181342	5.34299	9.14259e-08	1.7006e-06
gene-CWC46_RS22665	CWC46_RS22665	CWC46_RS22665	4953725	4955305	+	methyl-accepting chemotaxis sensory transducer	453.964	1.0628	0.174917	6.076	1.23214e-09	2.87088e-08
gene-CWC46_RS22720	CWC46_RS22720	CWC46_RS22720	4965170	4965871	-	phosphohydrolase	90.4016	0.822157	0.264165	3.11228	0.00185646	0.0123401

## Sheet: DE_all_subset
id	name	locus_tag	start	end	strand	product	baseMean	log2FoldChange	lfcSE	stat	pvalue	padj
gene-CWC46_RS00005	aspA	CWC46_RS00005	201	1640	+	aspartate ammonia-lyase	2740.96	1.27548	0.3014	4.23187	2.31754e-05	0.000272142
gene-CWC46_RS00015	CWC46_RS00015	CWC46_RS00015	1963	3264	+	anaerobic C4-dicarboxylate transporter	1238.86	0.986525	0.269163	3.66515	0.000247191	0.00223786
gene-CWC46_RS00020	CWC46_RS00020	CWC46_RS00020	4200	5372	+	xylanase	353.884	-1.47275	0.219083	-6.72233	1.78836e-11	4.85711e-10
gene-CWC46_RS00060	CWC46_RS00060	CWC46_RS00060	11805	12125	+	type II toxin-antitoxin system RelE/ParE family toxin	1566.94	1.20815	0.24795	4.87256	1.10161e-06	1.69924e-05
gene-CWC46_RS00065	CWC46_RS00065	CWC46_RS00065	12115	12399	+	helix-turn-helix transcriptional regulator	1545.91	0.888168	0.171709	5.1725	2.3098e-07	3.99433e-06
gene-CWC46_RS00090	CWC46_RS00090	CWC46_RS00090	15854	16129	-	type II toxin-antitoxin system RelE/ParE family toxin	414.197	0.606873	0.197352	3.07508	0.00210446	0.0136205
gene-CWC46_RS00095	CWC46_RS00095	CWC46_RS00095	16133	16381	-	ribbon-helix-helix protein%2C CopG family	354.496	0.728062	0.199946	3.64128	0.000271281	0.00243602
gene-CWC46_RS00145	CWC46_RS00145	CWC46_RS00145	34303	34387	-	tRNA-Leu	231.944	-0.555688	0.182018	-3.05293	0.00226618	0.0144768
gene-CWC46_RS00165	CWC46_RS00165	CWC46_RS00165	38724	39173	+	DNA polymerase III subunit chi	399.334	-0.608697	0.172211	-3.53459	0.000408406	0.00343077
gene-CWC46_RS00190	CWC46_RS00190	CWC46_RS00190	45082	46503	+	permease for cytosine/purines uracil thiamine allantoin	278.782	0.640532	0.189898	3.37304	0.00074344	0.0056745
gene-CWC46_RS00200	maiA	CWC46_RS00200	47499	48143	-	maleylacetoacetate isomerase	248.253	-0.570739	0.192178	-2.96984	0.00297953	0.0182321
gene-CWC46_RS00225	ftsP	CWC46_RS00225	52575	53987	-	cell division protein FtsP	1558.6	-0.664576	0.160583	-4.13851	3.49564e-05	0.00039782
gene-CWC46_RS00265	CWC46_RS00265	CWC46_RS00265	62252	63112	+	ketose-bisphosphate aldolase	261.569	0.596657	0.199463	2.99132	0.00277773	0.0171746
gene-CWC46_RS00295	CWC46_RS00295	CWC46_RS00295	68334	68756	-	DUF1249 family protein	480.649	0.453843	0.174963	2.59394	0.00948833	0.0448291
gene-CWC46_RS00300	nudF	CWC46_RS00300	68761	69393	-	ADP-ribose diphosphatase	235.228	0.559285	0.200447	2.79019	0.00526774	0.0280629
gene-CWC46_RS00305	tolC	CWC46_RS00305	69767	71170	+	outer membrane channel protein TolC	3027.09	-0.43127	0.164162	-2.6271	0.00861164	0.0412149
gene-CWC46_RS00360	mtgA	CWC46_RS00360	80706	81437	-	monofunctional biosynthetic peptidoglycan transglycosylase	1471.31	-0.680929	0.191428	-3.5571	0.000374965	0.00318612
gene-CWC46_RS00365	elbB	CWC46_RS00365	81434	82087	-	isoprenoid biosynthesis glyoxalase ElbB	1354.14	-0.62324	0.159282	-3.91282	9.1224e-05	0.000924139
gene-CWC46_RS00490	lptC	CWC46_RS00490	107713	108282	+	LPS export ABC transporter periplasmic protein LptC	407.233	-0.458103	0.173822	-2.63547	0.0084021	0.0406071
gene-CWC46_RS00510	hpf	CWC46_RS00510	111066	111353	+	ribosome hibernation promoting factor	2870.97	-0.644785	0.216558	-2.97742	0.00290682	0.0178729
gene-CWC46_RS00515	ptsN	CWC46_RS00515	111452	111925	+	PTS IIA-like nitrogen regulatory protein PtsN	879.44	-0.504262	0.175354	-2.87568	0.00403162	0.0229704
gene-CWC46_RS00520	rapZ	CWC46_RS00520	112119	112973	+	RNase adapter RapZ	715.504	-0.460189	0.158827	-2.89743	0.00376233	0.0216591
gene-CWC46_RS00560	dam	CWC46_RS00560	118574	119389	-	adenine-specific DNA-methyltransferase	1370.48	-0.92909	0.168056	-5.52844	3.23087e-08	6.21872e-07
gene-CWC46_RS00565	CWC46_RS00565	CWC46_RS00565	119468	120472	-	SPOR domain-containing protein	2533.04	-0.619273	0.169243	-3.65908	0.000253125	0.00228225
gene-CWC46_RS00625	yrfG	CWC46_RS00625	132205	132906	+	GMP/IMP nucleotidase	950.999	-0.682034	0.159281	-4.28195	1.85261e-05	0.000224085
gene-CWC46_RS00630	hslR	CWC46_RS00630	132903	133316	+	ribosome-associated heat shock protein Hsp15	592.821	-0.544216	0.171279	-3.17736	0.00148623	0.0102009
gene-CWC46_RS00635	hslO	CWC46_RS00635	133342	134214	+	Hsp33 family molecular chaperone HslO	845.462	-0.551728	0.164409	-3.35583	0.000791274	0.00599823
gene-CWC46_RS00645	envZ	CWC46_RS00645	136160	137530	-	two-component system sensor histidine kinase EnvZ	1882.51	-0.488216	0.155998	-3.12963	0.00175029	0.0117759
gene-CWC46_RS00650	ompR	CWC46_RS00650	137527	138252	-	two-component system response regulator OmpR	2975.16	-0.44162	0.156058	-2.82984	0.00465711	0.025707
gene-CWC46_RS00715	glpE	CWC46_RS00715	156130	156450	-	thiosulfate sulfurtransferase GlpE	267.592	0.568563	0.194257	2.92686	0.00342399	0.0202917
gene-CWC46_RS00815	csrD	CWC46_RS00815	179649	181598	-	RNase E specificity factor CsrD	1739.22	-0.662718	0.149961	-4.41926	9.90393e-06	0.000128201
gene-CWC46_RS00820	CWC46_RS00820	CWC46_RS00820	181757	182740	+	oxidoreductase	1368.14	-0.465921	0.169222	-2.75331	0.00589955	0.0306182
gene-CWC46_RS00870	fis	CWC46_RS00870	191283	191579	+	DNA-binding transcriptional regulator Fis	56.8929	0.802562	0.310878	2.5816	0.0098344	0.0461913
gene-CWC46_RS00875	CWC46_RS00875	CWC46_RS00875	191701	192846	-	endonuclease/exonuclease/phosphatase family protein	4984.95	-0.593256	0.207057	-2.86518	0.00416773	0.0235903
gene-CWC46_RS00940	CWC46_RS00940	CWC46_RS00940	204571	206120	-	16S ribosomal RNA	2767.41	1.68973	0.368289	4.58806	4.47385e-06	6.13181e-05
gene-CWC46_RS00945	hemG	CWC46_RS00945	206507	207046	-	menaquinone-dependent protoporphyrinogen IX dehydrogenase	1356.37	-0.497638	0.193463	-2.57226	0.0101037	0.0472824
gene-CWC46_RS00955	CWC46_RS00955	CWC46_RS00955	208558	209172	-	IMPACT family protein	809.62	-0.605914	0.174309	-3.47609	0.000508788	0.00415356
gene-CWC46_RS00965	fadB	CWC46_RS00965	210685	212874	+	fatty acid oxidation complex subunit alpha FadB	16139.4	-0.761594	0.257222	-2.96085	0.00306796	0.0185798
gene-CWC46_RS01010	tatA	CWC46_RS01010	220359	220616	-	Sec-independent protein translocase subunit TatA	3413.69	0.610708	0.191837	3.18348	0.00145518	0.0100344
gene-CWC46_RS01030	rmuC	CWC46_RS01030	223887	225389	-	DNA recombination protein RmuC	114.6	0.663531	0.223359	2.97069	0.00297127	0.0182186
gene-CWC46_RS01065	CWC46_RS01065	CWC46_RS01065	232364	233440	+	membrane dipeptidase	110.165	1.05759	0.261452	4.04507	5.23084e-05	0.000564803
gene-CWC46_RS01075	CWC46_RS01075	CWC46_RS01075	234802	235665	+	YicC family protein	1131.57	-0.474007	0.168058	-2.8205	0.00479492	0.0262712
gene-CWC46_RS01155	CWC46_RS01155	CWC46_RS01155	250656	250988	+	helix-turn-helix domain-containing protein	417.556	0.884528	0.281821	3.13862	0.00169747	0.0114904
gene-CWC46_RS01200	CWC46_RS01200	CWC46_RS01200	261492	262160	-	GvpL/GvpF family gas vesicle protein	945.545	-0.686342	0.213447	-3.21552	0.0013021	0.00916438
gene-CWC46_RS01205	CWC46_RS01205	CWC46_RS01205	262157	262945	-	GvpL/GvpF family gas vesicle protein	3255.59	-0.626988	0.236625	-2.64972	0.00805594	0.0391908
gene-CWC46_RS01210	CWC46_RS01210	CWC46_RS01210	262942	265104	-	CDC48 family AAA ATPase	9028.45	-0.687811	0.220531	-3.11889	0.00181536	0.0121216
gene-CWC46_RS01225	CWC46_RS01225	CWC46_RS01225	267965	268543	-	hypothetical protein	1216.56	-0.402027	0.151858	-2.64738	0.00811175	0.0393758
gene-CWC46_RS01230	CWC46_RS01230	CWC46_RS01230	268558	268890	-	gas vesicle protein	1346.91	-0.516281	0.153979	-3.35293	0.000799599	0.00604066
gene-CWC46_RS01240	CWC46_RS01240	CWC46_RS01240	269230	269493	-	tetratricopeptide repeat protein	3144.03	-0.591108	0.152241	-3.88272	0.000103295	0.00102531
gene-CWC46_RS01245	CWC46_RS01245	CWC46_RS01245	269582	269929	-	gas vesicle protein K	3701.14	-0.581894	0.1865	-3.12007	0.00180805	0.012091
gene-CWC46_RS01250	CWC46_RS01250	CWC46_RS01250	269934	270131	-	gas vesicle protein	1444.81	-0.64686	0.181513	-3.56372	0.000365638	0.00314918
gene-CWC46_RS01255	CWC46_RS01255	CWC46_RS01255	270150	272063	-	ArsA family ATPase	2941.87	-0.546095	0.164231	-3.32516	0.000883675	0.00656381
gene-CWC46_RS01290	gvpA	CWC46_RS01290	275966	276184	-	gas vesicle structural protein GvpA	27119.5	-1.32774	0.307749	-4.31437	1.60055e-05	0.000196278
gene-CWC46_RS01300	CWC46_RS01300	CWC46_RS01300	278044	278751	-	ABC transporter ATP-binding protein	605.978	0.977916	0.199409	4.90406	9.38736e-07	1.45817e-05
gene-CWC46_RS01315	argG	CWC46_RS01315	280470	281822	-	argininosuccinate synthase	793.561	-0.769885	0.162939	-4.72499	2.30123e-06	3.43015e-05
gene-CWC46_RS01395	CWC46_RS01395	CWC46_RS01395	298489	300381	+	HAMP domain-containing protein	503.424	0.707707	0.254086	2.7853	0.00534783	0.0283871
gene-CWC46_RS01445	CWC46_RS01445	CWC46_RS01445	310671	311306	+	DUF1989 domain-containing protein	82.6282	-0.770901	0.263426	-2.92645	0.00342856	0.0202917
gene-CWC46_RS01450	uca	CWC46_RS01450	311397	315023	+	urea carboxylase	224.795	-0.623184	0.202704	-3.07436	0.00210958	0.0136267
gene-CWC46_RS01530	CWC46_RS01530	CWC46_RS01530	330534	331742	-	aldose 1-epimerase family protein	374.984	1.09707	0.205863	5.32914	9.86798e-08	1.82023e-06
gene-CWC46_RS01560	CWC46_RS01560	CWC46_RS01560	339608	340528	+	zinc ABC transporter solute-binding protein	101.249	1.17115	0.343497	3.40949	0.000650854	0.00511711
gene-CWC46_RS01585	CWC46_RS01585	CWC46_RS01585	343787	344794	-	ABC transporter substrate-binding protein	1349.62	-0.876096	0.199887	-4.38295	1.17085e-05	0.000147673
gene-CWC46_RS01730	ycjG	CWC46_RS01730	376319	377284	-	L-Ala-D/L-Glu epimerase	45.7772	0.887745	0.318459	2.78762	0.00530963	0.0282182
gene-CWC46_RS01775	CWC46_RS01775	CWC46_RS01775	383722	384207	-	DUF2202 domain-containing protein	4011.8	-0.799041	0.202894	-3.93822	8.20883e-05	0.000845128
gene-CWC46_RS01865	CWC46_RS01865	CWC46_RS01865	401038	401952	-	divergent polysaccharide deacetylase family protein	295.782	-0.511418	0.19895	-2.57058	0.0101529	0.0474623
gene-CWC46_RS01900	metR	CWC46_RS01900	407699	408634	-	HTH-type transcriptional regulator MetR	183.208	1.80013	0.27601	6.52196	6.93963e-11	1.80716e-09
gene-CWC46_RS01905	metE	CWC46_RS01905	408739	411006	+	5-methyltetrahydropteroyltriglutamate--homocysteine S-methyltransferase	3495.22	2.39018	0.727194	3.28686	0.00101311	0.0073405
gene-CWC46_RS01970	CWC46_RS01970	CWC46_RS01970	423630	425435	+	carbon starvation protein A	5717.25	1.18279	0.327264	3.61417	0.00030131	0.00264823
gene-CWC46_RS01975	ppc	CWC46_RS01975	425540	428179	-	phosphoenolpyruvate carboxylase	784.097	0.541527	0.15552	3.48204	0.000497611	0.00407949
gene-CWC46_RS01985	argC	CWC46_RS01985	429795	430799	+	N-acetyl-gamma-glutamyl-phosphate reductase	106.993	0.645582	0.251743	2.56445	0.010334	0.0482074
gene-CWC46_RS02005	uspB	CWC46_RS02005	434299	434634	+	universal stress protein UspB	3031.88	1.13326	0.263552	4.29994	1.70844e-05	0.00020893
gene-CWC46_RS02035	CWC46_RS02035	CWC46_RS02035	440287	440493	+	hypothetical protein	119.892	-0.965723	0.234083	-4.12556	3.69827e-05	0.000416597
gene-CWC46_RS02155	fabY	CWC46_RS02155	467223	468164	-	fatty acid biosynthesis protein FabY	302.603	0.667297	0.233436	2.85859	0.00425526	0.0238759
gene-CWC46_RS02160	dtd	CWC46_RS02160	468204	468641	-	D-tyrosyl-tRNA(Tyr) deacylase	175.773	0.771251	0.20364	3.78732	0.000152278	0.00145602
gene-CWC46_RS02165	yihX	CWC46_RS02165	468721	469332	-	glucose-1-phosphatase	169.711	1.04132	0.225521	4.61738	3.88612e-06	5.39306e-05
gene-CWC46_RS02180	glnL	CWC46_RS02180	473314	474363	+	nitrogen regulation protein NR(II)	692.738	-0.651691	0.171343	-3.80342	0.000142711	0.00137046
gene-CWC46_RS02185	glnG	CWC46_RS02185	474372	475784	+	nitrogen regulation protein NR(I)	1083.77	-0.656195	0.201592	-3.25507	0.00113364	0.00809601
gene-CWC46_RS02245	CWC46_RS02245	CWC46_RS02245	489478	489553	-	tRNA-Glu	337.928	1.59877	0.269258	5.93769	2.89071e-09	6.46323e-08
gene-CWC46_RS02250	CWC46_RS02250	CWC46_RS02250	489628	491177	-	16S ribosomal RNA	2630.73	1.74366	0.615823	2.83143	0.00463407	0.0256291
gene-CWC46_RS02255	purH	CWC46_RS02255	491780	493369	+	bifunctional phosphoribosylaminoimidazolecarboxamide formyltransferase/IMP cyclohydrolase	430.618	-0.602184	0.176643	-3.40904	0.00065192	0.00511711
gene-CWC46_RS02360	rplJ	CWC46_RS02360	518244	518741	-	50S ribosomal protein L10	2845.54	-0.524052	0.176524	-2.96873	0.00299033	0.0182321
gene-CWC46_RS02390	CWC46_RS02390	CWC46_RS02390	522814	522889	-	tRNA-Thr	384.954	1.38349	0.2641	5.23851	1.61878e-07	2.86654e-06
gene-CWC46_RS02395	CWC46_RS02395	CWC46_RS02395	522896	522970	-	tRNA-Gly	447.928	0.935606	0.188534	4.96253	6.95818e-07	1.11608e-05
gene-CWC46_RS02440	CWC46_RS02440	CWC46_RS02440	531303	531378	-	tRNA-Glu	323.69	1.61674	0.225002	7.18544	6.69922e-13	2.10336e-11
gene-CWC46_RS02445	CWC46_RS02445	CWC46_RS02445	531453	533002	-	16S ribosomal RNA	2763.65	1.79512	0.612974	2.92855	0.00340551	0.0202365
gene-CWC46_RS02460	rbsB	CWC46_RS02460	535434	536321	-	ribose ABC transporter substrate-binding protein RbsB	1025.1	0.575479	0.211041	2.72685	0.00639413	0.0326491
gene-CWC46_RS02670	fabG	CWC46_RS02670	577247	577978	+	3-oxoacyl-ACP reductase FabG	64.2956	0.973764	0.278322	3.4987	0.000467539	0.00386878
gene-CWC46_RS02690	pstA	CWC46_RS02690	581682	582569	+	phosphate ABC transporter permease PstA	1683.24	-0.585704	0.19898	-2.94354	0.00324482	0.0193857
gene-CWC46_RS02695	pstB	CWC46_RS02695	582618	583394	+	phosphate ABC transporter ATP-binding protein PstB	8219.09	-1.14428	0.259301	-4.41295	1.0197e-05	0.000130846
gene-CWC46_RS02710	CWC46_RS02710	CWC46_RS02710	585968	586609	+	TetR/AcrR family transcriptional regulator	332.497	-0.898744	0.193622	-4.64176	3.45462e-06	4.83974e-05
gene-CWC46_RS02795	aegA	CWC46_RS02795	606998	609022	-	formate-dependent uric acid utilization protein AegA	255.236	-0.489733	0.184173	-2.6591	0.00783498	0.0384539
gene-CWC46_RS02805	CWC46_RS02805	CWC46_RS02805	610432	610776	+	DUF4810 domain-containing protein	76.886	0.761695	0.243163	3.13244	0.00173359	0.0116813
gene-CWC46_RS02810	CWC46_RS02810	CWC46_RS02810	610789	611448	+	DUF799 domain-containing protein	85.5412	0.974817	0.238909	4.08029	4.49791e-05	0.000495329
gene-CWC46_RS02885	CWC46_RS02885	CWC46_RS02885	626488	626724	+	thioredoxin family protein	805.177	0.506651	0.184988	2.73883	0.00616584	0.0317029
gene-CWC46_RS02890	CWC46_RS02890	CWC46_RS02890	626865	627332	-	hypothetical protein	2078.55	-0.53188	0.15926	-3.33969	0.000838708	0.0062825
gene-CWC46_RS02895	CWC46_RS02895	CWC46_RS02895	627350	627856	-	sigma-70 family RNA polymerase sigma factor	2352.32	-0.828507	0.179211	-4.62307	3.781e-06	5.26367e-05
gene-CWC46_RS02915	yidC	CWC46_RS02915	630982	632619	-	membrane protein insertase YidC	353.35	0.598874	0.186864	3.20486	0.00135128	0.00943549
gene-CWC46_RS02960	CWC46_RS02960	CWC46_RS02960	641776	643776	-	methyl-accepting chemotaxis protein	346.714	1.41367	0.246724	5.72976	1.00576e-08	2.06133e-07
gene-CWC46_RS02965	yidA	CWC46_RS02965	644007	644822	+	sugar-phosphatase	285.531	1.36706	0.225904	6.05151	1.43491e-09	3.32584e-08
gene-CWC46_RS02975	CWC46_RS02975	CWC46_RS02975	646402	647103	+	FadR family transcriptional regulator	244.797	0.555946	0.211519	2.62835	0.00858001	0.0411525
gene-CWC46_RS03005	CWC46_RS03005	CWC46_RS03005	651996	652253	-	DUF1471 domain-containing protein	1912.43	2.15085	0.217178	9.90362	4.01457e-23	2.50317e-21
gene-CWC46_RS03115	CWC46_RS03115	CWC46_RS03115	673554	674318	+	DNA-binding transcriptional repressor	1404.95	0.784795	0.185858	4.22256	2.41546e-05	0.00028289
gene-CWC46_RS03120	gutQ	CWC46_RS03120	674321	675286	+	arabinose-5-phosphate isomerase GutQ	1079.9	0.717131	0.184146	3.89436	9.8457e-05	0.000986196
gene-CWC46_RS03165	bcsO	CWC46_RS03165	685568	686143	+	cellulose biosynthesis protein BcsO	28.2179	1.81672	0.514128	3.53359	0.000409961	0.00343731
gene-CWC46_RS03170	yhjQ	CWC46_RS03170	686134	686931	+	cellulose synthase operon protein YhjQ	33.5881	1.32988	0.417671	3.18404	0.00145235	0.0100305
gene-CWC46_RS03200	CWC46_RS03200	CWC46_RS03200	697120	697440	+	hypothetical protein	36.1569	2.59654	0.407132	6.37763	1.7985e-10	4.52384e-09
gene-CWC46_RS03205	CWC46_RS03205	CWC46_RS03205	697421	698707	+	dicarboxylate/amino acid:cation symporter	517.816	1.48397	0.209289	7.09053	1.33604e-12	4.13611e-11
gene-CWC46_RS03210	CWC46_RS03210	CWC46_RS03210	698981	700462	+	insulinase family protein	814.558	0.664733	0.190248	3.49403	0.000475784	0.00392233
gene-CWC46_RS03235	dcrB	CWC46_RS03235	704487	705050	-	DcrB family lipoprotein	477.608	0.478297	0.167903	2.84865	0.00439058	0.02448
gene-CWC46_RS03290	rpoH	CWC46_RS03290	714570	715427	+	RNA polymerase sigma factor RpoH	15131.9	-0.500795	0.162535	-3.08115	0.00206206	0.0134049
gene-CWC46_RS03360	CWC46_RS03360	CWC46_RS03360	730323	731084	+	DeoR/GlpR transcriptional regulator	108.115	0.657132	0.245556	2.6761	0.00744839	0.0370079
gene-CWC46_RS03475	CWC46_RS03475	CWC46_RS03475	753034	753501	+	Pr2TM family membrane protein	82.8264	0.930326	0.270999	3.43295	0.000597046	0.00475382
gene-CWC46_RS03485	pfkA	CWC46_RS03485	754762	755724	+	6-phosphofructokinase	5365.4	0.550358	0.206361	2.66697	0.0076538	0.0377321
gene-CWC46_RS03510	CWC46_RS03510	CWC46_RS03510	760157	760579	+	DUF805 domain-containing protein	622.751	0.636028	0.225117	2.82532	0.00472337	0.0260403
gene-CWC46_RS03525	glpK	CWC46_RS03525	762646	764157	-	glycerol kinase GlpK	355.272	0.804511	0.202965	3.96379	7.37703e-05	0.000768426
gene-CWC46_RS03600	CWC46_RS03600	CWC46_RS03600	779787	780519	-	redoxin family protein	1087.48	-0.560878	0.153238	-3.66018	0.000252042	0.00227712
gene-CWC46_RS03645	CWC46_RS03645	CWC46_RS03645	788826	790375	+	16S ribosomal RNA	2113.37	1.80966	0.372165	4.86251	1.15907e-06	1.7755e-05
gene-CWC46_RS03655	CWC46_RS03655	CWC46_RS03655	790615	790690	+	tRNA-Ala	1589.15	1.00904	0.383493	2.63118	0.00850878	0.0409335
gene-CWC46_RS03660	CWC46_RS03660	CWC46_RS03660	790881	793917	+	23S ribosomal RNA	15929.6	1.61608	0.632207	2.55625	0.0105806	0.0490216
gene-CWC46_RS03665	rrf	CWC46_RS03665	794011	794126	+	5S ribosomal RNA	50.5181	1.25175	0.428768	2.9194	0.00350708	0.0206187
gene-CWC46_RS03670	CWC46_RS03670	CWC46_RS03670	794248	794324	+	tRNA-Asp	1059.27	1.38104	0.331983	4.15996	3.18303e-05	0.000363177
gene-CWC46_RS03675	CWC46_RS03675	CWC46_RS03675	794333	794408	+	tRNA-Trp	166.508	0.999807	0.390755	2.55865	0.0105078	0.0488635
gene-CWC46_RS03770	putA	CWC46_RS03770	816051	820025	+	trifunctional transcriptional regulator/proline dehydrogenase/L-glutamate gamma-semialdehyde dehydrogenase	1114.14	-0.81722	0.314486	-2.59859	0.00936071	0.0442734
gene-CWC46_RS03810	wecA	CWC46_RS03810	830110	831201	+	UDP-N-acetylglucosamine--undecaprenyl-phosphate N-acetylglucosaminephosphotransferase	4351.45	-0.628489	0.147212	-4.26927	1.96112e-05	0.000234646
gene-CWC46_RS03815	wzzE	CWC46_RS03815	831223	832269	+	ECA polysaccharide chain length modulation protein	1221.59	-0.711836	0.178687	-3.98371	6.78476e-05	0.000715146
gene-CWC46_RS03860	CWC46_RS03860	CWC46_RS03860	841251	841327	+	tRNA-Arg	204.198	0.833633	0.26063	3.19853	0.00138129	0.00962771
gene-CWC46_RS03865	CWC46_RS03865	CWC46_RS03865	841409	841484	+	tRNA-His	226.958	0.905838	0.212017	4.27248	1.93312e-05	0.000231922
gene-CWC46_RS03870	CWC46_RS03870	CWC46_RS03870	841506	841592	+	tRNA-Leu	1829.23	1.42692	0.285265	5.0021	5.67098e-07	9.264e-06
gene-CWC46_RS03875	CWC46_RS03875	CWC46_RS03875	841634	841710	+	tRNA-Pro	358.064	1.30178	0.323607	4.02271	5.75312e-05	0.000618181
gene-CWC46_RS03880	CWC46_RS03880	CWC46_RS03880	842186	843514	+	amidohydrolase	3329.52	-0.548139	0.165728	-3.30745	0.000941482	0.006912
gene-CWC46_RS03885	CWC46_RS03885	CWC46_RS03885	843754	844533	+	ABC transporter ATP-binding protein	1552.22	-0.848603	0.171912	-4.93626	7.96339e-07	1.26813e-05
gene-CWC46_RS03890	CWC46_RS03890	CWC46_RS03890	844530	845333	+	ABC transporter permease	1520.68	-0.607104	0.15579	-3.89693	9.74194e-05	0.000980172
gene-CWC46_RS03895	CWC46_RS03895	CWC46_RS03895	845353	846291	+	ABC transporter substrate-binding protein	1553.38	-0.595692	0.16753	-3.55572	0.000376941	0.00319678
gene-CWC46_RS03900	CWC46_RS03900	CWC46_RS03900	846499	847380	-	EamA family transporter	638.286	-1.99186	0.192349	-10.3554	3.95393e-25	2.91734e-23
gene-CWC46_RS03905	CWC46_RS03905	CWC46_RS03905	847704	848441	-	class I SAM-dependent methyltransferase	1120.82	-1.53514	0.179461	-8.55415	1.1874e-17	5.30972e-16
gene-CWC46_RS03910	CWC46_RS03910	CWC46_RS03910	848461	849444	-	thymidylate synthase	1528.61	-1.57825	0.161023	-9.8014	1.11039e-22	6.64282e-21
gene-CWC46_RS03915	CWC46_RS03915	CWC46_RS03915	849447	849902	-	nucleoside 2-deoxyribosyltransferase	1801.01	-1.454	0.166544	-8.73043	2.53696e-18	1.16991e-16
gene-CWC46_RS03920	CWC46_RS03920	CWC46_RS03920	849871	850413	-	NUDIX hydrolase	1044.8	-1.38913	0.178691	-7.77392	7.60929e-15	2.85478e-13
gene-CWC46_RS04010	CWC46_RS04010	CWC46_RS04010	868989	869966	-	zinc-binding dehydrogenase	1682.35	-0.724762	0.157352	-4.60599	4.1051e-06	5.65527e-05
gene-CWC46_RS04015	CWC46_RS04015	CWC46_RS04015	870029	870706	-	type 1 glutamine amidotransferase domain-containing protein	1630.99	-0.769328	0.164109	-4.68792	2.75993e-06	4.01915e-05
gene-CWC46_RS04035	CWC46_RS04035	CWC46_RS04035	874666	875664	+	LacI family DNA-binding transcriptional regulator	223.889	-0.816465	0.237232	-3.44164	0.000578208	0.0046288
gene-CWC46_RS04040	CWC46_RS04040	CWC46_RS04040	875729	876256	+	gluconokinase	104.958	-0.653986	0.226047	-2.89314	0.00381406	0.0219284
gene-CWC46_RS04065	hemC	CWC46_RS04065	881364	882302	-	hydroxymethylbilane synthase	406.339	0.735674	0.180637	4.07267	4.6477e-05	0.000508034
gene-CWC46_RS04075	cyaY	CWC46_RS04075	885296	885616	-	iron donor protein CyaY	362.414	0.538075	0.210468	2.55657	0.0105711	0.0490216
gene-CWC46_RS04125	CWC46_RS04125	CWC46_RS04125	895151	895621	-	thioesterase family protein	402.45	-0.824098	0.31396	-2.62485	0.00866876	0.0414434
gene-CWC46_RS04130	pldA	CWC46_RS04130	895844	896713	+	phospholipase A	670.192	-0.502067	0.164559	-3.05099	0.00228091	0.0145289
gene-CWC46_RS04135	recQ	CWC46_RS04135	896847	898673	+	ATP-dependent DNA helicase RecQ	1433.92	-0.57701	0.15703	-3.67451	0.000238304	0.00218873
gene-CWC46_RS04155	glpT	CWC46_RS04155	901405	902754	-	glycerol-3-phosphate transporter	326.094	0.781383	0.207262	3.77002	0.000163233	0.00154409
gene-CWC46_RS04180	CWC46_RS04180	CWC46_RS04180	907484	908179	+	pirin family protein	3501.57	-0.808974	0.223028	-3.62723	0.000286484	0.00255184
gene-CWC46_RS04185	gntR	CWC46_RS04185	908381	909376	+	gluconate operon transcriptional repressor GntR	264.68	0.674002	0.191473	3.52008	0.000431412	0.00361032
gene-CWC46_RS04195	CWC46_RS04195	CWC46_RS04195	910054	911430	+	GntP family permease	1381.86	0.531415	0.185591	2.86336	0.00419174	0.0236393
gene-CWC46_RS04200	CWC46_RS04200	CWC46_RS04200	911499	912092	-	YhgN family NAAT transporter	157.535	-0.639233	0.214094	-2.98576	0.00282876	0.0174657
gene-CWC46_RS04275	CWC46_RS04275	CWC46_RS04275	927345	927953	-	LysE family transporter	460.59	0.5611	0.213361	2.62981	0.00854325	0.0410206
gene-CWC46_RS04285	glgB	CWC46_RS04285	930977	933163	+	1%2C4-alpha-glucan branching enzyme	7786.54	-0.425082	0.154207	-2.75657	0.00584116	0.0303507
gene-CWC46_RS04295	glgC	CWC46_RS04295	935147	936430	+	glucose-1-phosphate adenylyltransferase	2601.65	-0.554308	0.197023	-2.81342	0.00490174	0.0266585
gene-CWC46_RS04305	glgP	CWC46_RS04305	937988	940435	+	glycogen phosphorylase	5386.72	-0.488058	0.186873	-2.6117	0.00900925	0.042704
gene-CWC46_RS04310	CWC46_RS04310	CWC46_RS04310	940991	942145	+	mandelate racemase	1431.51	1.32357	0.284773	4.64782	3.35468e-06	4.72967e-05
gene-CWC46_RS04315	ppiA	CWC46_RS04315	942553	943131	+	peptidylprolyl isomerase A	566.277	0.816444	0.16394	4.98014	6.35397e-07	1.02287e-05
gene-CWC46_RS04330	CWC46_RS04330	CWC46_RS04330	946761	947894	-	polysaccharide lyase	861.609	-0.599404	0.228545	-2.6227	0.00872356	0.0415499
gene-CWC46_RS04340	CWC46_RS04340	CWC46_RS04340	949829	950230	-	NADH:flavin oxidoreductase/NADH oxidase	80.4095	0.969937	0.321622	3.01577	0.00256328	0.0160732
gene-CWC46_RS04390	CWC46_RS04390	CWC46_RS04390	958521	958745	-	hypothetical protein	5434.85	1.1496	0.245735	4.6782	2.8941e-06	4.14633e-05
gene-CWC46_RS04450	CWC46_RS04450	CWC46_RS04450	963864	965900	+	AAA family ATPase	112.733	0.610363	0.231482	2.63676	0.00837025	0.0404974
gene-CWC46_RS04460	CWC46_RS04460	CWC46_RS04460	966390	966965	+	aminodeoxychorismate synthase component II	107.905	0.765827	0.228978	3.34454	0.000824183	0.00619467
gene-CWC46_RS04475	CWC46_RS04475	CWC46_RS04475	969325	969732	+	OsmC family protein	130.199	1.33236	0.228376	5.83408	5.40889e-09	1.15121e-07
gene-CWC46_RS04480	CWC46_RS04480	CWC46_RS04480	969874	970833	-	LysR family transcriptional regulator	59.3528	0.959069	0.357651	2.68158	0.00732758	0.0365306
gene-CWC46_RS04485	argH	CWC46_RS04485	971027	972454	+	argininosuccinate lyase	64.7139	1.78212	0.298625	5.96775	2.40547e-09	5.40558e-08
gene-CWC46_RS04495	CWC46_RS04495	CWC46_RS04495	973394	974158	+	amino acid ABC transporter ATP-binding protein	33.1845	1.50532	0.343096	4.38745	1.14689e-05	0.000145065
gene-CWC46_RS04555	CWC46_RS04555	CWC46_RS04555	985616	986608	-	hydrolase	615.539	-0.520099	0.179501	-2.89748	0.0037618	0.0216591
gene-CWC46_RS04645	pmrB	CWC46_RS04645	1004095	1005198	-	two-component system sensor histidine kinase PmrB	1370.87	-0.533764	0.17777	-3.00254	0.00267733	0.0166002
gene-CWC46_RS04660	CWC46_RS04660	CWC46_RS04660	1007705	1008427	+	transcriptional regulator	2451.85	-0.516047	0.165293	-3.12201	0.00179622	0.0120301
gene-CWC46_RS04665	tusD	CWC46_RS04665	1008427	1008816	+	sulfurtransferase complex subunit TusD	1034.22	-0.505331	0.157663	-3.20514	0.00134997	0.00943549
gene-CWC46_RS04670	tusC	CWC46_RS04670	1008836	1009195	+	sulfurtransferase complex subunit TusC	686.662	-0.743849	0.172376	-4.31526	1.59413e-05	0.000196034
gene-CWC46_RS04675	tusB	CWC46_RS04675	1009209	1009496	+	sulfurtransferase complex subunit TusB	5460.42	-0.856323	0.257314	-3.32793	0.000874928	0.00650975
gene-CWC46_RS04680	rpsL	CWC46_RS04680	1009626	1010000	+	30S ribosomal protein S12	3199.28	-0.586489	0.171133	-3.42708	0.000610099	0.00484307
gene-CWC46_RS04705	rpsJ	CWC46_RS04705	1014612	1014923	+	30S ribosomal protein S10	201.115	1.04641	0.287106	3.64468	0.000267726	0.00240899
gene-CWC46_RS04710	rplC	CWC46_RS04710	1014956	1015585	+	50S ribosomal protein L3	491.14	1.14591	0.280364	4.0872	4.36613e-05	0.000482016
gene-CWC46_RS04715	rplD	CWC46_RS04715	1015602	1016207	+	50S ribosomal protein L4	379.882	1.08329	0.269782	4.01541	5.93431e-05	0.00063304
gene-CWC46_RS04720	rplW	CWC46_RS04720	1016204	1016506	+	50S ribosomal protein L23	253.608	0.952787	0.305696	3.11678	0.00182837	0.0121901
gene-CWC46_RS04725	rplB	CWC46_RS04725	1016526	1017347	+	50S ribosomal protein L2	472.345	1.09017	0.296828	3.67274	0.000239965	0.00219489
gene-CWC46_RS04730	rpsS	CWC46_RS04730	1017364	1017642	+	30S ribosomal protein S19	184.023	0.93607	0.291167	3.21489	0.00130493	0.00916975
gene-CWC46_RS04740	rpsC	CWC46_RS04740	1018007	1018708	+	30S ribosomal protein S3	591.107	0.71613	0.263304	2.71978	0.00653249	0.0332024
gene-CWC46_RS04910	CWC46_RS04910	CWC46_RS04910	1038964	1040508	+	16S ribosomal RNA	1902.71	1.88198	0.602635	3.12292	0.00179066	0.0120292
gene-CWC46_RS04925	CWC46_RS04925	CWC46_RS04925	1041138	1044174	+	23S ribosomal RNA	15499	1.61679	0.620462	2.60579	0.00916634	0.0434004
gene-CWC46_RS04930	rrf	CWC46_RS04930	1044268	1044383	+	5S ribosomal RNA	36.5064	1.68889	0.54891	3.07682	0.00209224	0.0135812
gene-CWC46_RS04935	metA	CWC46_RS04935	1045139	1046068	+	homoserine O-succinyltransferase	293.294	1.77352	0.333321	5.32075	1.03338e-07	1.87492e-06
gene-CWC46_RS04975	yqhD	CWC46_RS04975	1059591	1060754	-	alcohol dehydrogenase	1198.79	-0.691336	0.198904	-3.47573	0.000509461	0.00415356
gene-CWC46_RS04985	CWC46_RS04985	CWC46_RS04985	1061967	1062626	-	DedA family protein	716.783	0.489842	0.176767	2.77112	0.00558636	0.0293367
gene-CWC46_RS05035	CWC46_RS05035	CWC46_RS05035	1073083	1074612	-	carbohydrate porin	27.5408	1.15904	0.382836	3.02752	0.00246568	0.0155493
gene-CWC46_RS05045	CWC46_RS05045	CWC46_RS05045	1076059	1076778	+	polymer-forming cytoskeletal protein	51.1386	1.07887	0.297029	3.63219	0.000281021	0.00251838
gene-CWC46_RS05170	CWC46_RS05170	CWC46_RS05170	1106235	1106702	+	YhcH/YjgK/YiaL family protein	526.887	0.737931	0.178595	4.13187	3.59826e-05	0.000407404
gene-CWC46_RS05190	rraB	CWC46_RS05190	1111202	1111624	+	ribonuclease E inhibitor RraB	228.685	1.09097	0.257627	4.23468	2.28877e-05	0.000269478
gene-CWC46_RS05235	mscM	CWC46_RS05235	1118183	1121491	-	miniconductance mechanosensitive channel MscM	631.696	-0.508429	0.191096	-2.66059	0.00780039	0.0383266
gene-CWC46_RS05255	CWC46_RS05255	CWC46_RS05255	1124459	1124534	+	tRNA-Gly	247.919	1.29713	0.381827	3.39718	0.000680849	0.00528793
gene-CWC46_RS05395	CWC46_RS05395	CWC46_RS05395	1156103	1157350	-	glycoside hydrolase family 68 protein	1596.67	0.958201	0.216418	4.42755	9.53094e-06	0.000124465
gene-CWC46_RS05405	CWC46_RS05405	CWC46_RS05405	1157802	1158332	-	flavodoxin	62.5354	-1.03311	0.281264	-3.67311	0.000239618	0.00219489
gene-CWC46_RS05450	CWC46_RS05450	CWC46_RS05450	1170088	1170561	+	MarR family transcriptional regulator	230.379	0.755934	0.225668	3.34977	0.000808801	0.00609977
gene-CWC46_RS05460	CWC46_RS05460	CWC46_RS05460	1171201	1171854	-	hypothetical protein	647.893	-2.03797	0.186363	-10.9355	7.7954e-28	6.76671e-26
gene-CWC46_RS05465	CWC46_RS05465	CWC46_RS05465	1172903	1172978	+	tRNA-Gly	365.935	1.26469	0.390996	3.23455	0.00121836	0.00861607
gene-CWC46_RS05470	CWC46_RS05470	CWC46_RS05470	1173316	1173717	-	Fucose-binding lectin II	1504.51	-1.7606	0.304581	-5.78041	7.45204e-09	1.55614e-07
gene-CWC46_RS05475	CWC46_RS05475	CWC46_RS05475	1173728	1174129	-	hypothetical protein	2604.59	-2.20588	0.265551	-8.30682	9.82984e-17	4.14445e-15
gene-CWC46_RS05480	CWC46_RS05480	CWC46_RS05480	1174126	1175691	-	hypothetical protein	8764.49	-2.09922	0.190043	-11.046	2.29146e-28	2.15836e-26
gene-CWC46_RS05495	CWC46_RS05495	CWC46_RS05495	1177852	1177927	+	tRNA-Gly	315.683	0.823204	0.297993	2.7625	0.00573609	0.0299454
gene-CWC46_RS05515	CWC46_RS05515	CWC46_RS05515	1182316	1183017	-	ABC transporter ATP-binding protein	41.0574	0.929647	0.327417	2.83934	0.00452073	0.0251423
gene-CWC46_RS05525	CWC46_RS05525	CWC46_RS05525	1183915	1184385	-	hypothetical protein	103.038	1.73854	0.313657	5.54281	2.97655e-08	5.75423e-07
gene-CWC46_RS05530	queG	CWC46_RS05530	1185398	1186537	-	tRNA epoxyqueuosine(34) reductase QueG	335.783	1.14819	0.295299	3.88822	0.000100981	0.00100459
gene-CWC46_RS05545	amiB	CWC46_RS05545	1188541	1190205	+	N-acetylmuramoyl-L-alanine amidase AmiB	1020.76	-0.587721	0.177453	-3.31198	0.00092637	0.00682369
gene-CWC46_RS05550	mutL	CWC46_RS05550	1190229	1192124	+	DNA mismatch repair endonuclease MutL	2080.66	-0.702107	0.174808	-4.01644	5.90834e-05	0.000631792
gene-CWC46_RS05555	miaA	CWC46_RS05555	1192117	1193058	+	tRNA (adenosine(37)-N6)-dimethylallyltransferase MiaA	4735.22	-0.561663	0.17508	-3.20804	0.00133643	0.00936134
gene-CWC46_RS05565	hflX	CWC46_RS05565	1193580	1194860	+	GTPase HflX	9138.81	-0.601233	0.157961	-3.80622	0.000141109	0.00135802
gene-CWC46_RS05590	mpl	CWC46_RS05590	1198966	1200348	-	UDP-N-acetylmuramate:L-alanyl-gamma-D-glutamyl-meso-diaminopimelate ligase	783.596	0.601088	0.17331	3.46828	0.000523798	0.0042626
gene-CWC46_RS05650	CWC46_RS05650	CWC46_RS05650	1211368	1211880	-	SprT family zinc-dependent metalloprotease	48.2897	0.910181	0.324102	2.80832	0.00498013	0.0269854
gene-CWC46_RS05660	CWC46_RS05660	CWC46_RS05660	1213225	1213494	+	hypothetical protein	554.53	1.56027	0.263829	5.91396	3.33982e-09	7.39268e-08
gene-CWC46_RS05670	tkt	CWC46_RS05670	1216209	1218203	+	transketolase	2391.49	0.477421	0.161542	2.9554	0.00312265	0.0187571
gene-CWC46_RS05755	sltY	CWC46_RS05755	1238252	1240180	+	murein transglycosylase	1274.2	-0.614016	0.180281	-3.40588	0.000659519	0.00516759
gene-CWC46_RS05790	CWC46_RS05790	CWC46_RS05790	1244856	1245542	+	tRNA/rRNA methyltransferase	440.377	0.77058	0.276714	2.78476	0.00535681	0.0284007
gene-CWC46_RS05795	thrA	CWC46_RS05795	1245903	1248362	+	bifunctional aspartate kinase/homoserine dehydrogenase I	609.121	0.537961	0.158204	3.40042	0.000672831	0.00524406
gene-CWC46_RS05805	thrC	CWC46_RS05805	1249298	1250587	+	threonine synthase	1454.23	-0.532152	0.152289	-3.49436	0.000475195	0.00392233
gene-CWC46_RS05955	pdxA	CWC46_RS05955	1283322	1284323	-	4-hydroxythreonine-4-phosphate dehydrogenase PdxA	539.726	-0.504314	0.178967	-2.81792	0.00483354	0.0263848
gene-CWC46_RS06030	ivbL	CWC46_RS06030	1303676	1303783	-	ilvB operon leader peptide IvbL	263.853	0.498498	0.182958	2.72466	0.00643679	0.0328291
gene-CWC46_RS06040	thiP	CWC46_RS06040	1304576	1306186	-	thiamine/thiamine pyrophosphate ABC transporter permease ThiP	499.547	-0.827267	0.205559	-4.02448	5.7101e-05	0.000615052
gene-CWC46_RS06050	sgrR	CWC46_RS06050	1307415	1309073	-	HTH-type transcriptional regulator SgrR	319.982	0.590325	0.217399	2.7154	0.00661955	0.0336063
gene-CWC46_RS06065	tnaC	CWC46_RS06065	1310953	1311063	-	tryptophanase leader peptide	1951.19	0.530494	0.188506	2.8142	0.00488984	0.0266265
gene-CWC46_RS06110	CWC46_RS06110	CWC46_RS06110	1322108	1322569	-	L-alanine exporter AlaE	623.663	1.23737	0.228018	5.42665	5.74222e-08	1.08174e-06
gene-CWC46_RS06310	CWC46_RS06310	CWC46_RS06310	1370907	1371269	+	YacL family protein	884.387	0.88414	0.300696	2.94031	0.00327881	0.0195624
gene-CWC46_RS06400	CWC46_RS06400	CWC46_RS06400	1394211	1395557	+	gluconate transporter	105.373	0.663938	0.245425	2.70525	0.0068252	0.034463
gene-CWC46_RS06420	CWC46_RS06420	CWC46_RS06420	1398420	1399274	-	metal ABC transporter permease	117.961	0.874246	0.309798	2.82198	0.00477278	0.0262232
gene-CWC46_RS06425	CWC46_RS06425	CWC46_RS06425	1399271	1399975	-	ABC transporter ATP-binding protein	234.061	1.80265	0.3401	5.30036	1.15571e-07	2.0883e-06
gene-CWC46_RS22795	CWC46_RS22795	CWC46_RS22795	1400277	1400609	+	YjbH domain-containing protein	49.7949	2.05519	0.394211	5.21341	1.85398e-07	3.23312e-06
gene-CWC46_RS06510	CWC46_RS06510	CWC46_RS06510	1415354	1415629	-	type II toxin-antitoxin system HicA family toxin	3525.98	0.950565	0.174841	5.43674	5.42653e-08	1.02663e-06
gene-CWC46_RS06525	CWC46_RS06525	CWC46_RS06525	1417230	1417541	-	RNA-dependent DNA polymerase	80.1725	-0.742723	0.248804	-2.98517	0.00283424	0.0174707
gene-CWC46_RS06555	CWC46_RS06555	CWC46_RS06555	1424989	1426686	+	HAMP domain-containing protein	288.335	0.504677	0.17336	2.91115	0.00360099	0.0210034
gene-CWC46_RS06650	CWC46_RS06650	CWC46_RS06650	1449648	1450256	-	TetR/AcrR family transcriptional regulator	283.564	0.567988	0.210293	2.70094	0.0069144	0.0348237
gene-CWC46_RS06665	CWC46_RS06665	CWC46_RS06665	1451617	1452156	+	transcriptional regulator	65.2477	0.794154	0.303129	2.61986	0.00879664	0.0418289
gene-CWC46_RS06695	CWC46_RS06695	CWC46_RS06695	1457189	1457974	+	ABC transporter permease	379.5	-0.667483	0.233499	-2.85862	0.00425494	0.0238759
gene-CWC46_RS06900	galR	CWC46_RS06900	1501111	1502136	-	HTH-type transcriptional regulator GalR	760.399	0.659812	0.202814	3.25328	0.0011408	0.00811946
gene-CWC46_RS06975	codB	CWC46_RS06975	1516843	1518105	-	cytosine permease	857.272	-0.48734	0.16911	-2.8818	0.00395415	0.0225871
gene-CWC46_RS06985	nsrR	CWC46_RS06985	1520467	1520892	+	nitric oxide-sensing transcriptional repressor NsrR	1100.2	-0.43508	0.16118	-2.69934	0.0069477	0.0349517
gene-CWC46_RS07010	CWC46_RS07010	CWC46_RS07010	1525098	1527029	-	methyl-accepting chemotaxis protein	785.233	0.830764	0.21634	3.84008	0.000122995	0.00119408
gene-CWC46_RS07015	rpsF	CWC46_RS07015	1527455	1527847	+	30S ribosomal protein S6	269.85	0.737413	0.222868	3.30874	0.000937161	0.00689171
gene-CWC46_RS07020	priB	CWC46_RS07020	1527853	1528173	+	primosomal replication protein N	211.336	0.789438	0.204448	3.86131	0.000112781	0.00111198
gene-CWC46_RS07025	rpsR	CWC46_RS07025	1528178	1528405	+	30S ribosomal protein S18	107.284	0.65169	0.221798	2.93821	0.0033011	0.0196688
gene-CWC46_RS07100	CWC46_RS07100	CWC46_RS07100	1542282	1542905	-	YtfJ family protein	644.415	-0.548465	0.162347	-3.37834	0.000729255	0.00560488
gene-CWC46_RS07105	CWC46_RS07105	CWC46_RS07105	1543236	1543442	+	DUF1107 domain-containing protein	5984.75	0.774357	0.223707	3.46148	0.000537204	0.00434902
gene-CWC46_RS07120	CWC46_RS07120	CWC46_RS07120	1545980	1547725	+	outer membrane protein assembly factor	2335.45	-0.501652	0.154182	-3.25363	0.00113939	0.00811946
gene-CWC46_RS07195	CWC46_RS07195	CWC46_RS07195	1565535	1565900	-	FlxA-like protein	1472.62	0.570765	0.223839	2.5499	0.0107755	0.0496909
gene-CWC46_RS07205	garD	CWC46_RS07205	1567651	1569225	-	galactarate dehydratase	1431.78	0.963486	0.330839	2.91225	0.00358839	0.0209575
gene-CWC46_RS07210	CWC46_RS07210	CWC46_RS07210	1569866	1571218	+	MFS transporter	90.4357	1.00779	0.279221	3.60929	0.000307031	0.00269154
gene-CWC46_RS07220	gudD	CWC46_RS07220	1572623	1573963	+	glucarate dehydratase	249.324	0.686021	0.253657	2.70452	0.00684033	0.0344899
gene-CWC46_RS07230	garR	CWC46_RS07230	1574966	1575850	+	2-hydroxy-3-oxopropionate reductase	244.446	0.801149	0.247297	3.23962	0.0011969	0.00847787
gene-CWC46_RS07260	pyrG	CWC46_RS07260	1584784	1586421	+	CTP synthase (glutamine hydrolyzing)	1280.03	0.511376	0.160401	3.1881	0.00143212	0.00992175
gene-CWC46_RS07270	CWC46_RS07270	CWC46_RS07270	1588289	1589281	+	TRAP transporter substrate-binding protein	131.67	0.920434	0.238891	3.85295	0.000116704	0.00114811
gene-CWC46_RS07285	CWC46_RS07285	CWC46_RS07285	1591188	1592327	+	glycosyl hydrolase family 88	350.165	0.543937	0.171897	3.16432	0.00155444	0.0105869
gene-CWC46_RS07370	rpoS	CWC46_RS07370	1608234	1609226	+	RNA polymerase sigma factor RpoS	8755.02	-0.545996	0.176202	-3.0987	0.00194374	0.012767
gene-CWC46_RS07410	CWC46_RS07410	CWC46_RS07410	1616049	1617598	+	16S ribosomal RNA	1883.17	1.83993	0.611987	3.0065	0.00264278	0.016448
gene-CWC46_RS07415	CWC46_RS07415	CWC46_RS07415	1617673	1617748	+	tRNA-Glu	323.273	1.46088	0.227385	6.42468	1.32144e-10	3.36208e-09
gene-CWC46_RS07425	rrf	CWC46_RS07425	1621209	1621324	+	5S ribosomal RNA	42.1418	1.55229	0.522963	2.96825	0.00299497	0.0182321
gene-CWC46_RS07440	CWC46_RS07440	CWC46_RS07440	1625997	1626713	-	DTW domain-containing protein	291.289	-0.819461	0.205548	-3.98672	6.69942e-05	0.00070953
gene-CWC46_RS07445	trxC	CWC46_RS07445	1626801	1627220	-	thioredoxin TrxC	715.355	-0.742557	0.153484	-4.83801	1.31146e-06	1.9883e-05
gene-CWC46_RS07465	mprA	CWC46_RS07465	1631722	1632234	-	transcriptional repressor MprA	2447.97	-1.04252	0.14181	-7.35156	1.95907e-13	6.67139e-12
gene-CWC46_RS07470	ygaH	CWC46_RS07470	1632409	1632750	-	L-valine transporter subunit YgaH	453.437	-1.06794	0.183443	-5.82163	5.82762e-09	1.2344e-07
gene-CWC46_RS07490	proW	CWC46_RS07490	1636165	1637298	-	glycine betaine/L-proline ABC transporter permease ProW	1992.79	-0.59826	0.165211	-3.62118	0.000293265	0.00259657
gene-CWC46_RS07520	CWC46_RS07520	CWC46_RS07520	1644124	1645608	-	NCS1 family nucleobase:cation symporter-1	28.5383	-1.02421	0.356402	-2.87374	0.00405643	0.0230524
gene-CWC46_RS07610	CWC46_RS07610	CWC46_RS07610	1661632	1662789	-	pyridoxal phosphate-dependent aminotransferase	497.07	0.848398	0.203595	4.16709	3.0851e-05	0.000352913
gene-CWC46_RS07615	CWC46_RS07615	CWC46_RS07615	1663118	1663468	-	HNH nuclease family protein	968.893	-0.427823	0.153203	-2.79253	0.00522971	0.0279275
gene-CWC46_RS07645	dinB	CWC46_RS07645	1669798	1670856	+	DNA polymerase IV	169.816	0.676444	0.204831	3.30245	0.000958427	0.00701315
gene-CWC46_RS07680	CWC46_RS07680	CWC46_RS07680	1677764	1677839	+	tRNA-Thr	210.194	1.11231	0.29603	3.75743	0.000171664	0.0016135
gene-CWC46_RS07685	CWC46_RS07685	CWC46_RS07685	1677863	1679017	-	site-specific integrase	963.38	0.8986	0.214295	4.19329	2.74935e-05	0.000317791
gene-CWC46_RS07695	CWC46_RS07695	CWC46_RS07695	1679250	1679477	-	TraR/DksA family transcriptional regulator	391.829	2.4577	0.239013	10.2827	8.43341e-25	6.02173e-23
gene-CWC46_RS07700	CWC46_RS07700	CWC46_RS07700	1679538	1680242	-	hypothetical protein	972.682	2.43256	0.200407	12.1381	6.63234e-34	1.17445e-31
gene-CWC46_RS07705	CWC46_RS07705	CWC46_RS07705	1680260	1680928	-	AAA family ATPase	531.147	2.59405	0.197395	13.1415	1.90517e-39	5.27137e-37
gene-CWC46_RS07710	exoX	CWC46_RS07710	1680928	1681590	-	exodeoxyribonuclease X	701.426	2.5742	0.193716	13.2885	2.69808e-40	8.53172e-38
gene-CWC46_RS07715	CWC46_RS07715	CWC46_RS07715	1681911	1683596	-	hypothetical protein	3166.48	2.91375	0.185366	15.7189	1.123e-55	9.94306e-53
gene-CWC46_RS07720	CWC46_RS07720	CWC46_RS07720	1683878	1684069	-	DUF1482 family protein	2110.19	3.27379	0.236743	13.8285	1.71639e-43	7.59845e-41
gene-CWC46_RS07730	CWC46_RS07730	CWC46_RS07730	1684545	1684934	-	helix-turn-helix domain-containing protein	388.515	1.10021	0.248577	4.42604	9.59794e-06	0.000124971
gene-CWC46_RS07735	CWC46_RS07735	CWC46_RS07735	1685045	1685248	+	helix-turn-helix transcriptional regulator	586.526	2.70623	0.199781	13.546	8.36692e-42	3.0867e-39
gene-CWC46_RS07740	CWC46_RS07740	CWC46_RS07740	1685266	1685775	+	protein of unknown function DUF1019	774.343	2.43061	0.208248	11.6717	1.77806e-31	2.38529e-29
gene-CWC46_RS07745	CWC46_RS07745	CWC46_RS07745	1685803	1686525	+	hypothetical protein	309.597	2.71421	0.213156	12.7334	3.85523e-37	7.75777e-35
gene-CWC46_RS07750	CWC46_RS07750	CWC46_RS07750	1686525	1687382	+	hypothetical protein	289.907	2.71805	0.234576	11.5871	4.79122e-31	5.89187e-29
gene-CWC46_RS07755	CWC46_RS07755	CWC46_RS07755	1687400	1688140	+	ATP-binding protein	258.485	2.39772	0.240077	9.98731	1.73219e-23	1.16188e-21
gene-CWC46_RS07760	CWC46_RS07760	CWC46_RS07760	1688266	1688955	+	hypothetical protein	487.822	1.973	0.221828	8.89428	5.88007e-19	2.82946e-17
gene-CWC46_RS07765	CWC46_RS07765	CWC46_RS07765	1688948	1689706	+	class I SAM-dependent methyltransferase	470.713	1.69396	0.225288	7.5191	5.51562e-14	1.93791e-12
gene-CWC46_RS07770	CWC46_RS07770	CWC46_RS07770	1689703	1691442	+	hypothetical protein	628.768	1.32964	0.212754	6.24963	4.11425e-10	1.00076e-08
gene-CWC46_RS07775	CWC46_RS07775	CWC46_RS07775	1691540	1691788	+	hypothetical protein	362.618	1.39003	0.203083	6.84467	7.66507e-12	2.14767e-10
gene-CWC46_RS07780	CWC46_RS07780	CWC46_RS07780	1691925	1692362	+	recombination protein NinB	135.986	1.9937	0.29229	6.82099	9.04159e-12	2.51743e-10
gene-CWC46_RS07785	CWC46_RS07785	CWC46_RS07785	1692355	1692540	+	Lambda NinG family protein	83.513	2.53037	0.338525	7.47469	7.73865e-14	2.67649e-12
gene-CWC46_RS22810	CWC46_RS22810	CWC46_RS22810	1692537	1692668	+	YlcG family protein	54.5039	2.62095	0.359635	7.28781	3.15032e-13	1.04078e-11
gene-CWC46_RS07790	CWC46_RS07790	CWC46_RS07790	1692665	1693360	+	antitermination Q family protein	81.4894	2.75093	0.362971	7.57893	3.4841e-14	1.24388e-12
gene-CWC46_RS07795	CWC46_RS07795	CWC46_RS07795	1693876	1694946	+	site-specific DNA-methyltransferase	727.98	2.01729	0.255322	7.90095	2.7678e-15	1.07483e-13
gene-CWC46_RS07800	CWC46_RS07800	CWC46_RS07800	1695194	1695433	+	Lysis S family protein	116.327	2.85019	0.311409	9.15255	5.56042e-20	2.79727e-18
gene-CWC46_RS07805	CWC46_RS07805	CWC46_RS07805	1695436	1695954	+	lysozyme	179.515	2.73202	0.333622	8.18897	2.63469e-16	1.06034e-14
gene-CWC46_RS07810	CWC46_RS07810	CWC46_RS07810	1695957	1696490	+	hypothetical protein	182.028	2.77629	0.335573	8.27328	1.30328e-16	5.44302e-15
gene-CWC46_RS07815	CWC46_RS07815	CWC46_RS07815	1696574	1696804	+	Ig domain protein group 1 domain protein	157.427	2.07285	0.310545	6.67486	2.47464e-11	6.63954e-10
gene-CWC46_RS07820	CWC46_RS07820	CWC46_RS07820	1696873	1697055	+	hypothetical protein	61.9559	2.06446	0.341545	6.04446	1.49914e-09	3.42098e-08
gene-CWC46_RS07825	CWC46_RS07825	CWC46_RS07825	1697070	1697816	+	hypothetical protein	329.462	1.52989	0.288908	5.29542	1.18742e-07	2.13688e-06
gene-CWC46_RS07830	CWC46_RS07830	CWC46_RS07830	1697800	1699200	+	PBSX family phage terminase large subunit	314.006	1.91339	0.289094	6.61858	3.62667e-11	9.61393e-10
gene-CWC46_RS07835	CWC46_RS07835	CWC46_RS07835	1699205	1700656	+	DUF1073 domain-containing protein	451.735	2.22523	0.331109	6.72053	1.8106e-11	4.88751e-10
gene-CWC46_RS07840	CWC46_RS07840	CWC46_RS07840	1700712	1701260	+	phage Mu F like family protein	144.765	2.47825	0.360389	6.8766	6.12977e-12	1.73952e-10
gene-CWC46_RS07845	CWC46_RS07845	CWC46_RS07845	1701313	1702515	+	DUF2213 domain-containing protein	494.289	2.52545	0.284826	8.86662	7.54006e-19	3.58923e-17
gene-CWC46_RS07850	CWC46_RS07850	CWC46_RS07850	1702519	1703013	+	hypothetical protein	140.07	3.11667	0.303367	10.2736	9.27006e-25	6.51405e-23
gene-CWC46_RS07855	CWC46_RS07855	CWC46_RS07855	1703025	1703966	+	DUF2184 domain-containing protein	243.562	2.69844	0.294113	9.17482	4.52347e-20	2.32854e-18
gene-CWC46_RS07860	CWC46_RS07860	CWC46_RS07860	1704006	1704287	+	hypothetical protein	83.5289	2.81612	0.35836	7.85834	3.89261e-15	1.47287e-13
gene-CWC46_RS07865	CWC46_RS07865	CWC46_RS07865	1704256	1704675	+	DUF4054 domain-containing protein	170.792	2.03975	0.31655	6.44369	1.16606e-10	3.00125e-09
gene-CWC46_RS07870	CWC46_RS07870	CWC46_RS07870	1704672	1705289	+	hypothetical protein	180.159	2.29806	0.344603	6.66871	2.58065e-11	6.88226e-10
gene-CWC46_RS07875	CWC46_RS07875	CWC46_RS07875	1705289	1705675	+	hypothetical protein	71.2682	2.41008	0.342384	7.03911	1.93471e-12	5.8265e-11
gene-CWC46_RS07880	CWC46_RS07880	CWC46_RS07880	1705668	1706219	+	hypothetical protein	140.243	2.43369	0.335255	7.25923	3.8931e-13	1.25801e-11
gene-CWC46_RS07885	CWC46_RS07885	CWC46_RS07885	1706225	1707376	+	DUF3383 family protein	255.122	2.2643	0.309505	7.31585	2.55755e-13	8.64294e-12
gene-CWC46_RS07890	CWC46_RS07890	CWC46_RS07890	1707386	1707826	+	DUF3277 family protein	180.77	2.55569	0.321683	7.94475	1.9458e-15	7.62304e-14
gene-CWC46_RS07895	CWC46_RS07895	CWC46_RS07895	1707830	1708276	+	hypothetical protein	136.457	2.26999	0.337049	6.73491	1.64035e-11	4.4826e-10
gene-CWC46_RS07900	CWC46_RS07900	CWC46_RS07900	1708312	1708458	+	hypothetical protein	43.4802	2.60821	0.384283	6.78722	1.14318e-11	3.16303e-10
gene-CWC46_RS07905	CWC46_RS07905	CWC46_RS07905	1708455	1710461	+	hypothetical protein	647.693	1.3768	0.279717	4.92212	8.56131e-07	1.34879e-05
gene-CWC46_RS07910	CWC46_RS07910	CWC46_RS07910	1710461	1711048	+	hypothetical protein	266.254	1.32411	0.285117	4.64409	3.41582e-06	4.80059e-05
gene-CWC46_RS07915	CWC46_RS07915	CWC46_RS07915	1711048	1711350	+	hypothetical protein	88.6368	1.16766	0.275134	4.24398	2.19593e-05	0.000260627
gene-CWC46_RS07920	CWC46_RS07920	CWC46_RS07920	1711353	1712420	+	hypothetical protein	526.996	0.727526	0.208432	3.49047	0.000482172	0.00396761
gene-CWC46_RS22815	CWC46_RS22815	CWC46_RS22815	1713123	1713332	+	hypothetical protein	4205.77	1.22644	0.265986	4.61091	4.00918e-06	5.54646e-05
gene-CWC46_RS07930	CWC46_RS07930	CWC46_RS07930	1713283	1713834	+	DUF2335 domain-containing protein	5531.6	1.00149	0.247094	4.05307	5.05495e-05	0.000547146
gene-CWC46_RS07935	CWC46_RS07935	CWC46_RS07935	1713892	1714647	+	phage baseplate assembly protein V	114.773	2.59844	0.347123	7.48565	7.11932e-14	2.48167e-12
gene-CWC46_RS07940	CWC46_RS07940	CWC46_RS07940	1714647	1715003	+	hypothetical protein	48.2873	2.21575	0.383451	5.77843	7.53992e-09	1.5671e-07
gene-CWC46_RS07945	CWC46_RS07945	CWC46_RS07945	1715004	1716194	+	hypothetical protein	173.238	2.25312	0.350503	6.42825	1.29085e-10	3.30323e-09
gene-CWC46_RS07950	CWC46_RS07950	CWC46_RS07950	1716191	1716871	+	DUF2612 domain-containing protein	80.6875	2.42204	0.348595	6.948	3.70503e-12	1.07909e-10
gene-CWC46_RS07955	CWC46_RS07955	CWC46_RS07955	1716871	1717692	+	Tail Collar domain protein	180.948	2.35566	0.281179	8.37779	5.39285e-17	2.31788e-15
gene-CWC46_RS07960	CWC46_RS07960	CWC46_RS07960	1717692	1718306	+	tail fiber assembly protein	317.718	1.85527	0.235147	7.88984	3.02568e-15	1.16476e-13
gene-CWC46_RS22990	CWC46_RS22990	CWC46_RS22990	1719030	1719203	+	transposase	113.186	-0.789278	0.219426	-3.59701	0.000321901	0.00280523
gene-CWC46_RS07970	CWC46_RS07970	CWC46_RS07970	1719222	1720046	+	IS110 family transposase	439.246	-0.820921	0.175373	-4.68101	2.85462e-06	4.12305e-05
gene-CWC46_RS07975	CWC46_RS07975	CWC46_RS07975	1720265	1720381	-	transposase	311.402	-0.52782	0.201266	-2.62251	0.00872857	0.0415499
gene-CWC46_RS07990	CWC46_RS07990	CWC46_RS07990	1722808	1723184	-	hypothetical protein	426.043	-0.473215	0.183522	-2.57852	0.00992238	0.0464829
gene-CWC46_RS08040	CWC46_RS08040	CWC46_RS08040	1731842	1733914	-	ATP-binding cassette domain-containing protein	816.241	-0.439354	0.15124	-2.90501	0.00367239	0.021247
gene-CWC46_RS08110	CWC46_RS08110	CWC46_RS08110	1749033	1749860	-	ABC transporter permease	22.1377	-1.14804	0.419654	-2.7357	0.00622486	0.0319692
gene-CWC46_RS08115	CWC46_RS08115	CWC46_RS08115	1749853	1750800	-	ABC transporter permease	26.2009	-1.00352	0.371993	-2.69767	0.00698258	0.0350873
gene-CWC46_RS08120	CWC46_RS08120	CWC46_RS08120	1750814	1752412	-	ABC transporter substrate-binding protein	105.635	-0.906913	0.254002	-3.5705	0.000356295	0.0030807
gene-CWC46_RS08125	CWC46_RS08125	CWC46_RS08125	1752438	1753724	-	M20/M25/M40 family metallo-hydrolase	119.857	-0.900891	0.291013	-3.09571	0.00196342	0.0128581
gene-CWC46_RS08175	hisC	CWC46_RS08175	1763098	1764234	-	histidinol-phosphate transaminase	289.364	-0.778806	0.198815	-3.91724	8.95686e-05	0.000911541
gene-CWC46_RS08185	hutH	CWC46_RS08185	1766151	1767692	-	histidine ammonia-lyase	255.495	-0.687738	0.200742	-3.42597	0.0006126	0.00485148
gene-CWC46_RS08200	CWC46_RS08200	CWC46_RS08200	1769000	1769302	-	hypothetical protein	13498.9	-1.56923	0.218066	-7.19612	6.19513e-13	1.95899e-11
gene-CWC46_RS08205	CWC46_RS08205	CWC46_RS08205	1769320	1770324	-	radical SAM protein	10893.9	-1.71397	0.196262	-8.73306	2.47865e-18	1.15505e-16
gene-CWC46_RS08210	CWC46_RS08210	CWC46_RS08210	1770913	1772604	-	peptidase U34	4322.63	-0.996448	0.239035	-4.16862	3.06451e-05	0.000351586
gene-CWC46_RS08215	CWC46_RS08215	CWC46_RS08215	1772701	1774125	-	phosphatidylserine decarboxylase family protein	10225.2	-0.976574	0.183219	-5.33008	9.81689e-08	1.81838e-06
gene-CWC46_RS08220	CWC46_RS08220	CWC46_RS08220	1774772	1775467	+	DUF4336 domain-containing protein	1947.67	-2.59728	0.20353	-12.7612	2.70099e-37	5.69394e-35
gene-CWC46_RS08250	CWC46_RS08250	CWC46_RS08250	1778478	1779299	-	Tail Collar domain protein	22641.7	-0.95157	0.219236	-4.34038	1.42236e-05	0.000175398
gene-CWC46_RS08255	CWC46_RS08255	CWC46_RS08255	1779642	1786811	+	DUF4347 domain-containing protein	27094.1	-0.988442	0.195132	-5.06551	4.07308e-07	6.80435e-06
gene-CWC46_RS08260	CWC46_RS08260	CWC46_RS08260	1786858	1788354	+	TolC family protein	4747.33	-0.614603	0.227185	-2.7053	0.00682435	0.034463
gene-CWC46_RS08280	cybB	CWC46_RS08280	1793239	1793772	+	cytochrome b561	1698.17	-0.804589	0.194952	-4.12711	3.67353e-05	0.000414865
gene-CWC46_RS08295	recA	CWC46_RS08295	1796258	1797334	+	recombinase RecA	1756.17	1.09694	0.244705	4.48271	7.37013e-06	9.82758e-05
gene-CWC46_RS08300	CWC46_RS08300	CWC46_RS08300	1797383	1797856	+	regulatory protein RecX	572.691	0.784492	0.200631	3.91011	9.22527e-05	0.000932426
gene-CWC46_RS08305	alaS	CWC46_RS08305	1797996	1800623	+	alanine--tRNA ligase	1199.12	0.530345	0.162347	3.26674	0.00108795	0.00783149
gene-CWC46_RS08315	CWC46_RS08315	CWC46_RS08315	1801435	1801527	+	tRNA-Ser	3037.11	0.883453	0.26987	3.27363	0.00106176	0.00768042
gene-CWC46_RS08320	CWC46_RS08320	CWC46_RS08320	1801535	1801611	+	tRNA-Arg	367.959	0.741283	0.213226	3.47651	0.000507982	0.00415356
gene-CWC46_RS08325	CWC46_RS08325	CWC46_RS08325	1801684	1801760	+	tRNA-Arg	329.804	0.626176	0.231475	2.70516	0.0068272	0.034463
gene-CWC46_RS08330	CWC46_RS08330	CWC46_RS08330	1801820	1801896	+	tRNA-Arg	207.597	1.02485	0.261401	3.92059	8.83343e-05	0.00090105
gene-CWC46_RS08380	CWC46_RS08380	CWC46_RS08380	1810273	1811205	-	nucleoside recognition domain protein	158.529	0.845525	0.250179	3.37968	0.000725694	0.00558906
gene-CWC46_RS08385	yehT	CWC46_RS08385	1811435	1812151	-	two-component system response regulator BtsR	598.495	1.78172	0.17922	9.9415	2.74661e-23	1.78813e-21
gene-CWC46_RS08400	pheA	CWC46_RS08400	1814642	1815799	-	bifunctional chorismate mutase/prephenate dehydratase	361.179	0.609329	0.191461	3.18253	0.00145994	0.0100516
gene-CWC46_RS08435	CWC46_RS08435	CWC46_RS08435	1822447	1823995	+	16S ribosomal RNA	1897.87	1.90021	0.623109	3.04957	0.00229173	0.0145768
gene-CWC46_RS08440	CWC46_RS08440	CWC46_RS08440	1824070	1824145	+	tRNA-Glu	333.552	1.51544	0.247955	6.11176	9.85385e-10	2.32037e-08
gene-CWC46_RS08450	rrf	CWC46_RS08450	1827686	1827801	+	5S ribosomal RNA	48.7194	1.73697	0.526501	3.29908	0.000970006	0.00708617
gene-CWC46_RS08460	rrf	CWC46_RS08460	1827935	1828050	+	5S ribosomal RNA	48.1901	1.64321	0.375997	4.37027	1.24093e-05	0.000155626
gene-CWC46_RS08465	CWC46_RS08465	CWC46_RS08465	1828172	1828248	+	tRNA-Asp	991.886	1.23302	0.314873	3.91593	9.00563e-05	0.000914402
gene-CWC46_RS08480	CWC46_RS08480	CWC46_RS08480	1829649	1830671	-	IS21 family transposase	82.7108	0.81778	0.257698	3.17341	0.0015066	0.0103087
gene-CWC46_RS08500	mltD	CWC46_RS08500	1832970	1834337	-	murein transglycosylase D	3656.86	-0.439229	0.149176	-2.94437	0.00323617	0.0193602
gene-CWC46_RS08505	gloB	CWC46_RS08505	1834408	1835163	-	hydroxyacylglutathione hydrolase	3046.84	-0.615854	0.172355	-3.57318	0.000352671	0.00305533
gene-CWC46_RS08570	CWC46_RS08570	CWC46_RS08570	1844117	1844509	-	hypothetical protein	497.548	-0.576698	0.176841	-3.2611	0.0011098	0.00796288
gene-CWC46_RS08605	panD	CWC46_RS08605	1848749	1849129	-	aspartate 1-decarboxylase	402.784	-0.60781	0.178568	-3.40379	0.000664573	0.005198
gene-CWC46_RS08610	panC	CWC46_RS08610	1849155	1850009	-	pantoate--beta-alanine ligase	1202.03	-0.780254	0.200667	-3.8883	0.000100948	0.00100459
gene-CWC46_RS08650	hrpB	CWC46_RS08650	1855831	1858275	+	ATP-dependent helicase HrpB	1702.14	-0.460037	0.178334	-2.57964	0.00989029	0.0463817
gene-CWC46_RS08695	CWC46_RS08695	CWC46_RS08695	1869420	1870577	+	CdaR family transcriptional regulator	369.94	1.13029	0.19789	5.71168	1.11866e-08	2.27171e-07
gene-CWC46_RS08770	CWC46_RS08770	CWC46_RS08770	1885905	1887062	+	Gfo/Idh/MocA family oxidoreductase	254.18	0.478753	0.187479	2.55363	0.0106605	0.0492119
gene-CWC46_RS08875	rnc	CWC46_RS08875	1903746	1904426	+	ribonuclease III	3358.88	-0.640818	0.157123	-4.07845	4.53377e-05	0.000496807
gene-CWC46_RS08880	CWC46_RS08880	CWC46_RS08880	1904423	1905328	+	GTPase Era	4055.1	-0.560619	0.165684	-3.38367	0.000715236	0.00553558
gene-CWC46_RS08885	recO	CWC46_RS08885	1905340	1906080	+	DNA repair protein RecO	1305.45	-0.624625	0.187913	-3.32401	0.000887326	0.00657989
gene-CWC46_RS08915	CWC46_RS08915	CWC46_RS08915	1911036	1912397	-	HlyD family type I secretion periplasmic adaptor subunit	1719.38	-0.505179	0.179026	-2.82181	0.00477533	0.0262232
gene-CWC46_RS08920	CWC46_RS08920	CWC46_RS08920	1912384	1914570	-	type I secretion system permease/ATPase	1522.93	-0.809178	0.155236	-5.21256	1.86248e-07	3.23341e-06
gene-CWC46_RS08925	CWC46_RS08925	CWC46_RS08925	1914633	1915982	-	TolC family outer membrane protein	3043.41	-0.828465	0.186403	-4.44448	8.81064e-06	0.000115741
gene-CWC46_RS09045	trmJ	CWC46_RS09045	1960186	1960914	+	tRNA (cytosine(32)/uridine(32)-2'-O)-methyltransferase TrmJ	315.164	-0.522878	0.179476	-2.91335	0.00357569	0.0209109
gene-CWC46_RS09105	ndk	CWC46_RS09105	1970275	1970706	+	nucleoside-diphosphate kinase	230.124	0.770207	0.246674	3.12236	0.00179405	0.0120301
gene-CWC46_RS09150	CWC46_RS09150	CWC46_RS09150	1980093	1980317	+	DUF1407 domain-containing protein	371.898	-0.988124	0.203709	-4.85067	1.23047e-06	1.87837e-05
gene-CWC46_RS09170	guaB	CWC46_RS09170	1983353	1984819	+	IMP dehydrogenase	446.476	0.876049	0.318317	2.75213	0.00592096	0.0306933
gene-CWC46_RS09210	CWC46_RS09210	CWC46_RS09210	1994344	1995090	-	SDR family oxidoreductase	353.216	0.872201	0.171548	5.0843	3.68988e-07	6.23478e-06
gene-CWC46_RS09225	CWC46_RS09225	CWC46_RS09225	1997262	1997372	+	hypothetical protein	770.043	-0.698674	0.253401	-2.75719	0.00583004	0.0303507
gene-CWC46_RS09380	CWC46_RS09380	CWC46_RS09380	2019297	2020922	-	ABC transporter substrate-binding protein	200.082	-0.544796	0.210639	-2.58639	0.00969866	0.045628
gene-CWC46_RS09395	CWC46_RS09395	CWC46_RS09395	2023704	2024717	-	substrate-binding domain-containing protein	113.791	-0.701155	0.233053	-3.00857	0.00262483	0.0163902
gene-CWC46_RS09415	CWC46_RS09415	CWC46_RS09415	2028552	2030318	-	iron ABC transporter permease	164.802	-0.612823	0.210204	-2.91537	0.0035527	0.0208315
id-NZ_CP025085.1:2031293..2031395		riboswitch	2031293	2031395	+		257.704	-0.713443	0.185217	-3.85194	0.000117186	0.00115029
gene-CWC46_RS09490	ompA	CWC46_RS09490	2050345	2051406	-	porin OmpA	22019.5	-0.752828	0.18396	-4.09235	4.2703e-05	0.0004738
gene-CWC46_RS09495	sulA	CWC46_RS09495	2051792	2052286	-	cell division inhibitor SulA	316.984	1.0368	0.198029	5.2356	1.64453e-07	2.89015e-06
gene-CWC46_RS09550	CWC46_RS09550	CWC46_RS09550	2061626	2061713	+	tRNA-Ser	90.8784	1.23795	0.332671	3.72125	0.00019824	0.00185541
gene-CWC46_RS09555	CWC46_RS09555	CWC46_RS09555	2062425	2063321	-	hypothetical protein	14046.2	-0.837906	0.278548	-3.00812	0.00262866	0.0163902
gene-CWC46_RS09560	CWC46_RS09560	CWC46_RS09560	2063318	2065246	-	caspase family protein	6080.54	-0.635182	0.238009	-2.66873	0.00761384	0.0377026
gene-CWC46_RS09565	CWC46_RS09565	CWC46_RS09565	2065374	2065901	+	isochorismatase family protein	1056.76	-0.623471	0.236338	-2.63805	0.00833843	0.0404318
gene-CWC46_RS09645	CWC46_RS09645	CWC46_RS09645	2080242	2081627	+	cysteine--tRNA ligase	640.196	0.620802	0.164292	3.77866	0.000157678	0.00149794
gene-CWC46_RS09665	CWC46_RS09665	CWC46_RS09665	2084100	2085311	-	imidazolonepropionase	887.968	-0.534138	0.182591	-2.92533	0.00344091	0.0203105
gene-CWC46_RS09680	CWC46_RS09680	CWC46_RS09680	2087608	2088465	+	transporter substrate-binding domain-containing protein	168.24	-0.613753	0.195901	-3.13297	0.00173048	0.0116781
gene-CWC46_RS09690	CWC46_RS09690	CWC46_RS09690	2089204	2089935	+	ABC transporter permease subunit	88.1446	-0.845972	0.253918	-3.33167	0.000863268	0.00643381
gene-CWC46_RS09695	CWC46_RS09695	CWC46_RS09695	2089928	2090710	+	ATP-binding cassette domain-containing protein	131.163	-0.85298	0.210171	-4.0585	4.9389e-05	0.000538535
gene-CWC46_RS09745	CWC46_RS09745	CWC46_RS09745	2100575	2100847	+	hypothetical protein	9057.86	-0.5944	0.204312	-2.90927	0.00362268	0.0210744
gene-CWC46_RS09765	CWC46_RS09765	CWC46_RS09765	2103022	2103465	-	PTS transporter subunit EIIA	47.5128	1.15627	0.32258	3.58445	0.000337784	0.0029321
gene-CWC46_RS09790	CWC46_RS09790	CWC46_RS09790	2109371	2109979	+	LuxR family transcriptional regulator	67.8375	1.52847	0.3254	4.6972	2.63754e-06	3.85359e-05
gene-CWC46_RS09795	CWC46_RS09795	CWC46_RS09795	2110045	2110740	+	EAL domain-containing protein	27.6031	1.16407	0.382732	3.04148	0.0023542	0.0149313
gene-CWC46_RS09900	CWC46_RS09900	CWC46_RS09900	2135511	2136902	+	NAD-dependent succinate-semialdehyde dehydrogenase	2821.13	0.550216	0.201518	2.73035	0.00632663	0.0323418
gene-CWC46_RS09910	CWC46_RS09910	CWC46_RS09910	2138130	2138864	+	LuxR family transcriptional regulator	255.556	-2.82826	0.409197	-6.91173	4.78769e-12	1.3853e-10
gene-CWC46_RS09915	CWC46_RS09915	CWC46_RS09915	2139068	2140573	+	asparagine synthase	2056.19	-3.7652	0.886915	-4.24528	2.18316e-05	0.000259808
gene-CWC46_RS09920	CWC46_RS09920	CWC46_RS09920	2140582	2141334	+	enoyl-CoA hydratase/isomerase family protein	707.145	-3.27857	0.948431	-3.45684	0.000546555	0.00440729
gene-CWC46_RS09925	CWC46_RS09925	CWC46_RS09925	2141347	2142168	+	TauD/TfdA family dioxygenase	444.504	-2.56496	0.963746	-2.66145	0.00778052	0.0382715
gene-CWC46_RS09930	CWC46_RS09930	CWC46_RS09930	2142223	2143353	+	proline dehydrogenase	434.892	-2.32556	0.798099	-2.91388	0.00356968	0.0209034
gene-CWC46_RS09945	CWC46_RS09945	CWC46_RS09945	2144491	2145024	+	hypothetical protein	115.44	-1.30299	0.424829	-3.0671	0.00216145	0.0138678
gene-CWC46_RS09950	CWC46_RS09950	CWC46_RS09950	2145021	2145575	+	hypothetical protein	169.318	-1.08618	0.36584	-2.96899	0.00298777	0.0182321
gene-CWC46_RS09995	CWC46_RS09995	CWC46_RS09995	2152028	2152744	-	GNAT family N-acetyltransferase	1222.21	-0.618425	0.227067	-2.72353	0.00645875	0.0329032
gene-CWC46_RS10005	gspS	CWC46_RS10005	2154711	2155112	+	type II secretion system pilot lipoprotein GspS	238.502	0.700826	0.226531	3.09374	0.00197652	0.0129248
gene-CWC46_RS10010	gspB	CWC46_RS10010	2155118	2155753	-	type II secretion system assembly factor GspB	160.152	0.851625	0.240228	3.54507	0.000392512	0.00330981
gene-CWC46_RS10125	CWC46_RS10125	CWC46_RS10125	2178912	2179804	+	hypothetical protein	580.739	0.598871	0.206053	2.90639	0.00365626	0.0211862
gene-CWC46_RS22830	CWC46_RS22830	CWC46_RS22830	2181257	2181616	+	hypothetical protein	89.6658	1.98816	0.319385	6.22494	4.81736e-10	1.15905e-08
gene-CWC46_RS10145	CWC46_RS10145	CWC46_RS10145	2181954	2183333	-	DUF4062 domain-containing protein	191.96	1.06783	0.271574	3.93202	8.42338e-05	0.000863201
gene-CWC46_RS10160	CWC46_RS10160	CWC46_RS10160	2184804	2186336	+	IS66 family transposase	621.488	0.948908	0.198241	4.78663	1.69605e-06	2.54566e-05
gene-CWC46_RS10165	CWC46_RS10165	CWC46_RS10165	2186733	2187779	-	hypothetical protein	196.749	1.2012	0.40623	2.95694	0.00310704	0.0187396
gene-CWC46_RS10170	CWC46_RS10170	CWC46_RS10170	2187800	2188561	-	hypothetical protein	412.395	1.86364	0.202807	9.18926	3.95551e-20	2.08465e-18
gene-CWC46_RS10200	fadI	CWC46_RS10200	2194203	2195516	+	acetyl-CoA C-acyltransferase FadI	3380.29	-0.599729	0.158379	-3.78668	0.000152671	0.00145662
gene-CWC46_RS10210	sixA	CWC46_RS10210	2198578	2199066	+	phosphohistidine phosphatase SixA	701.141	0.693044	0.197688	3.50575	0.000455316	0.00378177
gene-CWC46_RS10280	tctD	CWC46_RS10280	2212764	2213438	+	transcriptional regulator TctD	233.265	0.524807	0.187402	2.80044	0.00510335	0.0274848
gene-CWC46_RS10370	yfcG	CWC46_RS10370	2230171	2230797	-	GSH-dependent disulfide bond oxidoreductase	1077.75	-0.690084	0.186703	-3.69617	0.000218879	0.00202972
gene-CWC46_RS10375	eat	CWC46_RS10375	2231141	2232526	+	ethanolamine permease	373.816	-0.595366	0.193987	-3.0691	0.00214702	0.0137952
gene-CWC46_RS10380	CWC46_RS10380	CWC46_RS10380	2232541	2233932	+	ethanolamine ammonia-lyase subunit EutB	674.473	-0.676018	0.179519	-3.76573	0.000166066	0.00156754
gene-CWC46_RS10400	pta	CWC46_RS10400	2236372	2238510	-	phosphate acetyltransferase	1045.98	-0.546227	0.176363	-3.09718	0.00195371	0.0128135
gene-CWC46_RS10435	CWC46_RS10435	CWC46_RS10435	2244701	2245915	-	pyridoxal phosphate-dependent aminotransferase	177.831	0.785904	0.257533	3.05166	0.00227576	0.014517
gene-CWC46_RS10440	lrhA	CWC46_RS10440	2247272	2248201	+	transcriptional regulator LrhA	1996.81	0.709521	0.190875	3.7172	0.000201443	0.00188141
gene-CWC46_RS10445	CWC46_RS10445	CWC46_RS10445	2248814	2249257	+	NADH-quinone oxidoreductase subunit A	2111.95	0.634838	0.1483	4.28077	1.86249e-05	0.000224666
gene-CWC46_RS10495	nuoL	CWC46_RS10495	2258995	2260845	+	NADH-quinone oxidoreductase subunit L	899.641	0.644545	0.21802	2.95636	0.00311298	0.0187439
gene-CWC46_RS10510	CWC46_RS10510	CWC46_RS10510	2264156	2264353	-	DUF2892 domain-containing protein	10369.9	-1.03276	0.196035	-5.26822	1.37755e-07	2.45903e-06
gene-CWC46_RS10515	CWC46_RS10515	CWC46_RS10515	2264706	2265020	+	DUF883 domain-containing protein	8412.39	-0.705519	0.194369	-3.62979	0.000283656	0.00253175
gene-CWC46_RS10525	CWC46_RS10525	CWC46_RS10525	2265819	2266940	+	butyryl-CoA dehydrogenase	7902.65	-1.10893	0.199038	-5.57146	2.52613e-08	4.92651e-07
gene-CWC46_RS10530	CWC46_RS10530	CWC46_RS10530	2266937	2268061	+	HAD-IIIC family phosphatase	5849.46	-1.3655	0.179982	-7.58688	3.27704e-14	1.17947e-12
gene-CWC46_RS10535	CWC46_RS10535	CWC46_RS10535	2268165	2268758	+	hypothetical protein	7216.21	-1.29253	0.234277	-5.5171	3.44641e-08	6.57639e-07
gene-CWC46_RS22840	CWC46_RS22840	CWC46_RS22840	2268805	2269467	+	hypothetical protein	6515.25	-1.00702	0.2547	-3.95376	7.69337e-05	0.000799496
gene-CWC46_RS10555	CWC46_RS10555	CWC46_RS10555	2270465	2273212	+	pentapeptide repeat-containing protein	8228.22	-1.41378	0.248818	-5.68197	1.33154e-08	2.67942e-07
gene-CWC46_RS10560	CWC46_RS10560	CWC46_RS10560	2273311	2277684	+	hypothetical protein	13173.1	-0.747577	0.247069	-3.02578	0.00247989	0.0156166
gene-CWC46_RS10565	CWC46_RS10565	CWC46_RS10565	2277753	2280308	+	hypothetical protein	5118.52	-1.17174	0.205116	-5.71259	1.11273e-08	2.27006e-07
gene-CWC46_RS10570	CWC46_RS10570	CWC46_RS10570	2280316	2281653	+	collagen-like protein	1570.11	-1.05109	0.197522	-5.32141	1.02968e-07	1.87492e-06
gene-CWC46_RS10580	CWC46_RS10580	CWC46_RS10580	2282067	2295809	+	type I polyketide synthase	7839.72	-1.07815	0.20258	-5.32208	1.02586e-07	1.87492e-06
gene-CWC46_RS10585	CWC46_RS10585	CWC46_RS10585	2295839	2297194	-	2OG-Fe(II) oxygenase	1906.19	-0.883792	0.189644	-4.66027	3.15801e-06	4.50984e-05
gene-CWC46_RS10590	CWC46_RS10590	CWC46_RS10590	2297206	2297967	-	hypothetical protein	1865.93	-0.476761	0.180061	-2.64778	0.00810234	0.0393733
gene-CWC46_RS10595	CWC46_RS10595	CWC46_RS10595	2298166	2299014	-	3-hydroxyacyl-CoA dehydrogenase family protein	4222.28	-0.519357	0.167333	-3.10374	0.00191091	0.0126009
gene-CWC46_RS10650	hypB	CWC46_RS10650	2309900	2310949	+	hydrogenase nickel incorporation protein HypB	602.413	-0.742246	0.167769	-4.4242	9.67993e-06	0.000125669
gene-CWC46_RS10655	hybG	CWC46_RS10655	2310940	2311227	+	hydrogenase maturation factor HybG	171.597	-0.567232	0.21196	-2.67613	0.0074477	0.0370079
gene-CWC46_RS10660	hypD	CWC46_RS10660	2311214	2312329	+	hydrogenase formation protein HypD	322.038	-0.64224	0.223328	-2.87576	0.00403053	0.0229704
gene-CWC46_RS10665	hypE	CWC46_RS10665	2312329	2313357	+	hydrogenase expression/formation protein HypE	452.482	-0.478277	0.187141	-2.55571	0.0105972	0.0490216
gene-CWC46_RS10675	CWC46_RS10675	CWC46_RS10675	2315967	2316443	+	Extracytoplasmic function sigma factor YlaC	1068.7	-0.489846	0.176335	-2.77793	0.00547067	0.0289006
gene-CWC46_RS10720	CWC46_RS10720	CWC46_RS10720	2326022	2326900	+	MurR/RpiR family transcriptional regulator	185.033	0.786037	0.216483	3.63094	0.000282386	0.0025255
gene-CWC46_RS10730	alsB	CWC46_RS10730	2327057	2327989	+	D-allose transporter substrate-binding protein	118.708	0.793066	0.229351	3.45787	0.000544474	0.00439851
gene-CWC46_RS10755	CWC46_RS10755	CWC46_RS10755	2332396	2333589	-	multidrug effflux MFS transporter	313.039	-0.545587	0.213175	-2.55934	0.0104872	0.0488188
gene-CWC46_RS10765	CWC46_RS10765	CWC46_RS10765	2334314	2335456	+	efflux RND transporter periplasmic adaptor subunit	1589.36	-0.657442	0.167594	-3.92282	8.75199e-05	0.000894805
gene-CWC46_RS10770	CWC46_RS10770	CWC46_RS10770	2335459	2338599	+	multidrug efflux RND transporter permease subunit	2192.76	-0.573093	0.198794	-2.88285	0.00394093	0.0225407
gene-CWC46_RS10780	CWC46_RS10780	CWC46_RS10780	2340142	2340918	-	ABC transporter substrate-binding protein	244.022	1.38585	0.288937	4.79639	1.6155e-06	2.4409e-05
gene-CWC46_RS10785	CWC46_RS10785	CWC46_RS10785	2340988	2342151	-	methionine aminotransferase	512.072	2.54278	0.73615	3.45415	0.000552021	0.00444326
gene-CWC46_RS10795	CWC46_RS10795	CWC46_RS10795	2343312	2344084	+	AraC family transcriptional regulator	7386.82	-0.655522	0.235639	-2.78189	0.0054043	0.0286182
gene-CWC46_RS10820	CWC46_RS10820	CWC46_RS10820	2348887	2349765	-	isochorismatase	32.4819	-1.16764	0.354172	-3.29681	0.00097788	0.00712019
gene-CWC46_RS10825	entE	CWC46_RS10825	2349783	2351396	-	(2%2C3-dihydroxybenzoyl)adenylate synthase	40.8977	-0.851498	0.316104	-2.69373	0.00706579	0.0353849
gene-CWC46_RS10885	CWC46_RS10885	CWC46_RS10885	2373249	2374076	+	PRD domain-containing protein	119.834	1.01134	0.335722	3.01245	0.0025915	0.0162271
gene-CWC46_RS10935	CWC46_RS10935	CWC46_RS10935	2384013	2388095	-	response regulator	5271.99	-0.884466	0.169655	-5.21331	1.85501e-07	3.23312e-06
gene-CWC46_RS10940	CWC46_RS10940	CWC46_RS10940	2388507	2389454	+	diguanylate cyclase	1736.29	-0.865942	0.19009	-4.55544	5.22763e-06	7.07729e-05
gene-CWC46_RS10990	CWC46_RS10990	CWC46_RS10990	2401457	2410054	+	DUF2329 domain-containing protein	11640	-1.01252	0.199182	-5.08339	3.7075e-07	6.24073e-06
gene-CWC46_RS11030	aroL	CWC46_RS11030	2417474	2418052	+	shikimate kinase AroL	96.0729	1.26147	0.456047	2.7661	0.00567303	0.0297077
gene-CWC46_RS11105	CWC46_RS11105	CWC46_RS11105	2435460	2436443	-	helix-turn-helix domain-containing protein	543.074	-0.781846	0.185267	-4.2201	2.44189e-05	0.000285231
gene-CWC46_RS11165	CWC46_RS11165	CWC46_RS11165	2449778	2449853	-	tRNA-Asn	264.657	1.22531	0.349595	3.50495	0.000456701	0.00378617
gene-CWC46_RS11180	CWC46_RS11180	CWC46_RS11180	2451862	2453304	-	GGDEF domain-containing protein	2766.71	-0.798909	0.180954	-4.41498	1.0102e-05	0.000130062
gene-CWC46_RS11190	CWC46_RS11190	CWC46_RS11190	2454493	2455092	-	nitroreductase family protein	1655.15	-0.572081	0.171678	-3.3323	0.000861305	0.00643002
gene-CWC46_RS11200	moeB	CWC46_RS11200	2455759	2456511	-	molybdopterin-synthase adenylyltransferase MoeB	380.106	0.570983	0.192323	2.96887	0.00298901	0.0182321
gene-CWC46_RS11340	CWC46_RS11340	CWC46_RS11340	2487519	2489249	-	HAMP domain-containing protein	1207.6	0.821778	0.207924	3.95231	7.74007e-05	0.000802466
gene-CWC46_RS11345	flhD	CWC46_RS11345	2490576	2490926	+	flagellar transcriptional regulator FlhD	147.989	1.25783	0.289112	4.35069	1.35711e-05	0.000168171
gene-CWC46_RS11350	flhC	CWC46_RS11350	2490932	2491510	+	flagellar transcriptional regulator FlhC	268.786	0.99082	0.221531	4.47259	7.72768e-06	0.000102121
gene-CWC46_RS11355	motA	CWC46_RS11355	2491637	2492524	+	flagellar motor stator protein MotA	385.777	1.35586	0.236524	5.73247	9.89789e-09	2.03805e-07
gene-CWC46_RS11360	motB	CWC46_RS11360	2492521	2493621	+	flagellar motor protein MotB	650.017	1.69113	0.167194	10.1148	4.74876e-24	3.28481e-22
gene-CWC46_RS11365	cheA	CWC46_RS11365	2493633	2495666	+	chemotaxis protein CheA	3083.49	1.85414	0.148605	12.477	9.97075e-36	1.91915e-33
gene-CWC46_RS11370	cheW	CWC46_RS11370	2495703	2496200	+	chemotaxis protein CheW	2403.62	1.60021	0.233559	6.85143	7.31168e-12	2.06171e-10
gene-CWC46_RS11375	CWC46_RS11375	CWC46_RS11375	2496338	2498026	+	HAMP domain-containing protein	669.274	0.774967	0.229439	3.37766	0.00073105	0.00560894
gene-CWC46_RS11380	cheR	CWC46_RS11380	2498548	2499420	+	protein-glutamate O-methyltransferase CheR	2246.88	1.13424	0.156169	7.26289	3.78899e-13	1.24251e-11
gene-CWC46_RS11385	CWC46_RS11385	CWC46_RS11385	2499420	2500472	+	chemotaxis response regulator protein-glutamate methylesterase	1893.99	0.789151	0.142953	5.52035	3.38331e-08	6.48394e-07
gene-CWC46_RS11390	cheY	CWC46_RS11390	2500507	2500896	+	chemotaxis protein CheY	1184.02	0.790148	0.175175	4.51061	6.46411e-06	8.6717e-05
gene-CWC46_RS11395	cheZ	CWC46_RS11395	2500906	2501550	+	protein phosphatase CheZ	3082.22	0.887025	0.200003	4.43506	9.20474e-06	0.00012056
gene-CWC46_RS11400	flhB	CWC46_RS11400	2501781	2502932	+	flagellar type III secretion system protein FlhB	274.23	0.706533	0.191615	3.68726	0.000226685	0.00209381
gene-CWC46_RS11425	flgA	CWC46_RS11425	2506354	2507019	-	flagellar basal body P-ring formation protein FlgA	2979.72	-0.530458	0.146517	-3.62045	0.000294094	0.00259871
gene-CWC46_RS11435	flgC	CWC46_RS11435	2507623	2508027	+	flagellar basal body rod protein FlgC	78.3712	0.922659	0.266222	3.46575	0.000528757	0.00429506
gene-CWC46_RS11440	flgD	CWC46_RS11440	2508040	2508714	+	flagellar hook assembly protein FlgD	133.357	0.943665	0.231328	4.07933	4.51649e-05	0.000496142
gene-CWC46_RS11450	CWC46_RS11450	CWC46_RS11450	2510008	2510766	+	flagellar basal body rod protein FlgF	291.425	0.54495	0.194507	2.8017	0.0050834	0.0274107
gene-CWC46_RS11475	flgK	CWC46_RS11475	2514627	2516546	+	flagellar hook-associated protein FlgK	11023	1.83953	0.156138	11.7814	4.86708e-32	7.42985e-30
gene-CWC46_RS11480	flgL	CWC46_RS11480	2516579	2517541	+	flagellar hook-associated protein FlgL	5286.93	1.83543	0.183466	10.0042	1.46023e-23	9.94529e-22
gene-CWC46_RS11500	fliO	CWC46_RS11500	2519656	2520072	-	flagellar biosynthetic protein FliO	422.277	-0.563708	0.21396	-2.63464	0.00842258	0.0406408
gene-CWC46_RS11510	fliM	CWC46_RS11510	2520481	2521503	-	flagellar motor switch protein FliM	484.344	-0.474013	0.167424	-2.83121	0.00463721	0.0256291
gene-CWC46_RS11515	fliL	CWC46_RS11515	2521509	2521994	-	flagellar basal body-associated protein FliL	302.834	-0.47816	0.174565	-2.73916	0.00615971	0.0317029
gene-CWC46_RS11555	fliT	CWC46_RS11555	2529482	2529847	-	flagella biosynthesis regulatory protein FliT	484.371	0.885916	0.189093	4.68509	2.79832e-06	4.06169e-05
gene-CWC46_RS11560	fliS	CWC46_RS11560	2529848	2530258	-	flagellar export chaperone FliS	865.969	0.927555	0.179391	5.17057	2.33379e-07	4.02012e-06
gene-CWC46_RS11565	fliD	CWC46_RS11565	2530286	2531758	-	flagellar filament capping protein FliD	4178.48	1.16436	0.209619	5.55466	2.78148e-08	5.40071e-07
gene-CWC46_RS11570	CWC46_RS11570	CWC46_RS11570	2532049	2533248	+	FliC/FljB family flagellin	19773.1	1.48198	0.161461	9.17858	4.36807e-20	2.27499e-18
gene-CWC46_RS11640	CWC46_RS11640	CWC46_RS11640	2554240	2555001	+	SDR family NAD(P)-dependent oxidoreductase	230.102	-0.606823	0.234454	-2.58824	0.00964676	0.0454321
gene-CWC46_RS11680	CWC46_RS11680	CWC46_RS11680	2560793	2560951	-	GhoT/OrtT family toxin	363.984	0.548537	0.208354	2.63271	0.00847067	0.0408049
gene-CWC46_RS11690	CWC46_RS11690	CWC46_RS11690	2562086	2562355	+	hypothetical protein	352.001	0.666648	0.188212	3.54201	0.000397091	0.00334206
gene-CWC46_RS11710	mdtG	CWC46_RS11710	2569720	2570946	-	multidrug efflux MFS transporter MdtG	631.981	-0.482673	0.15656	-3.08298	0.00204936	0.0133616
gene-CWC46_RS11725	bssS	CWC46_RS11725	2573678	2573932	-	biofilm formation regulator BssS	7298.64	-0.655004	0.239595	-2.7338	0.0062608	0.0320794
gene-CWC46_RS23000	dinI	CWC46_RS23000	2574292	2574531	-	DNA damage-inducible protein I	180.27	0.807115	0.252615	3.19504	0.00139813	0.00971666
gene-CWC46_RS11790	fabF	CWC46_RS11790	2586677	2587918	+	beta-ketoacyl-ACP synthase II	601.175	0.488797	0.170977	2.85886	0.00425173	0.0238759
gene-CWC46_RS11850	CWC46_RS11850	CWC46_RS11850	2598695	2599237	+	alpha/beta hydrolase	2219.53	-0.62897	0.155009	-4.05764	4.95708e-05	0.000539189
gene-CWC46_RS11880	CWC46_RS11880	CWC46_RS11880	2607170	2607979	+	N-acetyltransferase	161.126	0.965521	0.342204	2.82148	0.00478025	0.0262232
gene-CWC46_RS11895	mfd	CWC46_RS11895	2611229	2614678	-	transcription-repair coupling factor	3386.86	-0.605152	0.176103	-3.43635	0.0005896	0.00470299
gene-CWC46_RS11940	CWC46_RS11940	CWC46_RS11940	2622919	2623392	+	NLP/P60 protein	698.071	-0.470839	0.16278	-2.8925	0.00382194	0.0219452
gene-CWC46_RS11950	CWC46_RS11950	CWC46_RS11950	2624760	2625494	+	EAL domain-containing protein	2801.21	-0.916835	0.255581	-3.58726	0.000334166	0.00290639
gene-CWC46_RS11970	CWC46_RS11970	CWC46_RS11970	2630130	2630777	+	MBL fold metallo-hydrolase	516.587	0.775558	0.235129	3.29844	0.00097225	0.00709086
gene-CWC46_RS12010	CWC46_RS12010	CWC46_RS12010	2643444	2644007	+	cell division protein ZapC	6666.16	-0.984252	0.210301	-4.6802	2.86592e-06	4.12305e-05
gene-CWC46_RS12030	pqiA	CWC46_RS12030	2649314	2650582	+	membrane integrity-associated transporter subunit PqiA	1363.42	-0.501962	0.151114	-3.32174	0.000894594	0.00662269
gene-CWC46_RS12065	rprA	CWC46_RS12065	2658067	2658177	-	antisense sRNA RprA	438.633	-1.34988	0.250409	-5.39071	7.01814e-08	1.3165e-06
gene-CWC46_RS12115	CWC46_RS12115	CWC46_RS12115	2670091	2671089	+	L%2CD-transpeptidase family protein	1942.49	-0.526571	0.178134	-2.95603	0.00311622	0.0187439
gene-CWC46_RS12175	CWC46_RS12175	CWC46_RS12175	2684891	2687161	+	hypothetical protein	328.258	-0.735079	0.206538	-3.55906	0.000372188	0.00318612
gene-CWC46_RS12200	CWC46_RS12200	CWC46_RS12200	2706159	2706947	+	thioesterase	143.919	-0.73316	0.217796	-3.36627	0.00076192	0.00579557
gene-CWC46_RS12205	CWC46_RS12205	CWC46_RS12205	2706984	2707060	-	tRNA-Val	229.397	1.25947	0.374017	3.3674	0.000758803	0.00578179
gene-CWC46_RS12210	CWC46_RS12210	CWC46_RS12210	2707071	2707147	-	tRNA-Val	112.834	0.78184	0.279581	2.79648	0.00516633	0.0277229
gene-CWC46_RS12225	cfa	CWC46_RS12225	2709686	2710837	-	cyclopropane fatty acyl phospholipid synthase	3221.36	-0.929712	0.203415	-4.57052	4.86515e-06	6.60675e-05
gene-CWC46_RS12245	CWC46_RS12245	CWC46_RS12245	2714080	2714433	+	Grx4 family monothiol glutaredoxin	895.397	0.73514	0.155755	4.71984	2.36025e-06	3.50631e-05
gene-CWC46_RS12250	rnt	CWC46_RS12250	2714494	2715168	-	ribonuclease T	1678.26	-0.563395	0.189556	-2.97218	0.00295697	0.018156
gene-CWC46_RS12255	gloA	CWC46_RS12255	2715283	2715690	-	lactoylglutathione lyase	2350.43	-0.533581	0.194457	-2.74396	0.0060703	0.0313208
gene-CWC46_RS12260	CWC46_RS12260	CWC46_RS12260	2716011	2716250	+	DUF1289 domain-containing protein	3160.35	-0.661649	0.161778	-4.08986	4.3164e-05	0.000477717
gene-CWC46_RS12265	slyA	CWC46_RS12265	2716439	2716876	+	transcriptional regulator SlyA	1941.37	-0.672865	0.216754	-3.10427	0.00190746	0.0126009
gene-CWC46_RS12285	pdxH	CWC46_RS12285	2719470	2720168	+	pyridoxamine 5'-phosphate oxidase	867.509	-0.489782	0.173783	-2.81835	0.00482705	0.0263819
gene-CWC46_RS12365	CWC46_RS12365	CWC46_RS12365	2738434	2739339	+	LysR family transcriptional regulator	541.449	0.606819	0.192661	3.14968	0.00163452	0.0110812
gene-CWC46_RS12405	pspF	CWC46_RS12405	2747495	2748490	-	phage shock protein operon transcriptional activator	396.309	0.488762	0.191088	2.55778	0.0105342	0.0489346
gene-CWC46_RS12415	pspB	CWC46_RS12415	2749453	2749680	+	envelope stress response membrane protein PspB	586.923	-0.501996	0.174678	-2.87384	0.0040551	0.0230524
gene-CWC46_RS12420	pspC	CWC46_RS12420	2749680	2750039	+	envelope stress response membrane protein PspC	680.274	-0.586954	0.200248	-2.93114	0.00337716	0.020095
gene-CWC46_RS12430	CWC46_RS12430	CWC46_RS12430	2751570	2752613	+	TIGR01620 family protein	298.679	-0.493604	0.177009	-2.78859	0.00529386	0.0281682
gene-CWC46_RS12460	tpx	CWC46_RS12460	2759229	2759732	-	thiol peroxidase	4504.01	-0.740831	0.154772	-4.7866	1.69634e-06	2.54566e-05
gene-CWC46_RS12475	CWC46_RS12475	CWC46_RS12475	2761013	2762629	+	ABC transporter substrate-binding protein	1513.01	-0.45903	0.16429	-2.79402	0.00520569	0.0278665
gene-CWC46_RS12480	zntB	CWC46_RS12480	2762702	2763685	+	zinc transporter ZntB	1300.32	-0.561297	0.182673	-3.07269	0.0021214	0.0136702
gene-CWC46_RS12490	CWC46_RS12490	CWC46_RS12490	2765391	2766035	-	NAD(P)-binding domain-containing protein	50.5273	-0.828121	0.30304	-2.73271	0.0062816	0.0321487
gene-CWC46_RS12505	CWC46_RS12505	CWC46_RS12505	2767566	2768558	-	2-hydroxyacid dehydrogenase	453.804	0.570716	0.19374	2.94579	0.00322134	0.0193237
gene-CWC46_RS12515	CWC46_RS12515	CWC46_RS12515	2770651	2772204	-	PAS domain-containing protein	912.666	1.11177	0.184558	6.02397	1.70193e-09	3.86383e-08
gene-CWC46_RS12540	CWC46_RS12540	CWC46_RS12540	2780277	2781092	-	serine protease	736.148	-0.638964	0.176802	-3.61401	0.000301493	0.00264823
gene-CWC46_RS12545	asr	CWC46_RS12545	2781441	2781770	-	acid resistance repetitive basic protein Asr	211.826	-0.577071	0.190182	-3.03431	0.00241083	0.0152468
gene-CWC46_RS12565	CWC46_RS12565	CWC46_RS12565	2784875	2785303	+	hypothetical protein	950.202	-0.659055	0.187722	-3.5108	0.000446765	0.00372472
gene-CWC46_RS12585	CWC46_RS12585	CWC46_RS12585	2789769	2791046	-	acyltransferase	1058.18	-0.73806	0.162719	-4.53579	5.73891e-06	7.74577e-05
gene-CWC46_RS12675	CWC46_RS12675	CWC46_RS12675	2811553	2811801	+	GlsB/YeaQ/YmgE family stress response membrane protein	177.056	0.64981	0.250969	2.5892	0.00961978	0.0453533
gene-CWC46_RS12715	CWC46_RS12715	CWC46_RS12715	2821681	2822064	-	hypothetical protein	3675.34	-4.07944	0.253483	-16.0936	2.8306e-58	3.13276e-55
gene-CWC46_RS12720	CWC46_RS12720	CWC46_RS12720	2822281	2822949	-	hypothetical protein	5753.79	-4.82761	0.251193	-19.2187	2.57931e-82	1.14186e-78
gene-CWC46_RS12725	CWC46_RS12725	CWC46_RS12725	2823167	2823802	-	hypothetical protein	75277.7	-5.01948	0.267582	-18.7587	1.64427e-78	3.63958e-75
gene-CWC46_RS12730	CWC46_RS12730	CWC46_RS12730	2824647	2824797	+	ABC transporter permease	52.5136	-3.43595	0.863276	-3.98013	6.88778e-05	0.00072428
gene-CWC46_RS12735	CWC46_RS12735	CWC46_RS12735	2825255	2826334	+	TQO small subunit DoxD domain-containing protein	1194	-0.527025	0.191814	-2.74759	0.00600353	0.0310849
gene-CWC46_RS12820	CWC46_RS12820	CWC46_RS12820	2843072	2843275	+	hypothetical protein	94.0287	1.12929	0.307692	3.67019	0.000242366	0.00220773
gene-CWC46_RS13000	CWC46_RS13000	CWC46_RS13000	2882396	2882656	+	type II toxin-antitoxin system ParD family antitoxin	161.98	1.44227	0.322411	4.47339	7.69888e-06	0.000102045
gene-CWC46_RS13005	CWC46_RS13005	CWC46_RS13005	2882656	2882979	+	type II toxin-antitoxin system RelE/ParE family toxin	245.74	1.0514	0.264489	3.9752	7.03193e-05	0.000737686
gene-CWC46_RS22870	CWC46_RS22870	CWC46_RS22870	2890578	2890787	+	diguanylate cyclase	102.126	-0.78334	0.252491	-3.10244	0.0019193	0.0126252
gene-CWC46_RS13055	CWC46_RS13055	CWC46_RS13055	2891283	2891627	+	glycine dehydrogenase	57.2931	-0.920309	0.283691	-3.24405	0.00117841	0.00837374
gene-CWC46_RS13080	CWC46_RS13080	CWC46_RS13080	2893874	2895007	+	amidohydrolase/deacetylase family metallohydrolase	170.276	-0.704324	0.204216	-3.44891	0.000562846	0.00451398
gene-CWC46_RS13290	ychF	CWC46_RS13290	2942181	2943272	-	redox-regulated ATPase YchF	1841.96	-0.475	0.166906	-2.84592	0.00442833	0.0246594
gene-CWC46_RS13300	ychH	CWC46_RS13300	2944354	2944620	+	stress-induced protein YchH	4451.91	1.39224	0.300394	4.63472	3.57419e-06	4.99147e-05
gene-CWC46_RS13305	prs	CWC46_RS13305	2944843	2945790	-	ribose-phosphate diphosphokinase	352.955	0.557454	0.196894	2.83125	0.00463672	0.0256291
gene-CWC46_RS13350	pntA	CWC46_RS13350	2954353	2955882	+	Re/Si-specific NAD(P)(+) transhydrogenase subunit alpha	1239.98	0.750585	0.189001	3.97133	7.14731e-05	0.000748017
gene-CWC46_RS13365	fnr	CWC46_RS13365	2958464	2959216	-	fumarate/nitrate reduction transcriptional regulator Fnr	2181.09	0.496481	0.179006	2.77355	0.00554488	0.0291534
gene-CWC46_RS13380	CWC46_RS13380	CWC46_RS13380	2960850	2961440	+	hypothetical protein	1980.72	0.845087	0.211532	3.99507	6.46743e-05	0.000686602
gene-CWC46_RS13395	CWC46_RS13395	CWC46_RS13395	2963130	2965838	-	response regulator	1421.71	-0.791728	0.185221	-4.27451	1.91555e-05	0.000230439
gene-CWC46_RS13490	CWC46_RS13490	CWC46_RS13490	2988724	2989971	+	cellulase family glycosylhydrolase	643.89	-1.10065	0.205182	-5.36424	8.12896e-08	1.51844e-06
gene-CWC46_RS13500	gap	CWC46_RS13500	2991863	2992873	-	type I glyceraldehyde-3-phosphate dehydrogenase	498.177	-0.521963	0.199856	-2.61169	0.0090096	0.042704
gene-CWC46_RS13525	CWC46_RS13525	CWC46_RS13525	2996838	3007034	+	non-ribosomal peptide synthetase	1196.66	-0.517341	0.162996	-3.17396	0.00150376	0.0103051
gene-CWC46_RS13530	CWC46_RS13530	CWC46_RS13530	3007475	3008152	-	DUF2971 domain-containing protein	23.5246	-1.2936	0.486696	-2.65793	0.0078623	0.0385026
gene-CWC46_RS13535	CWC46_RS13535	CWC46_RS13535	3008598	3008930	-	branched-chain amino acid transport	480.549	-1.37081	0.226778	-6.04474	1.49653e-09	3.42098e-08
gene-CWC46_RS13540	CWC46_RS13540	CWC46_RS13540	3008920	3009615	-	AzlC family ABC transporter permease	849.115	-1.02319	0.206429	-4.95662	7.17295e-07	1.14638e-05
gene-CWC46_RS13545	CWC46_RS13545	CWC46_RS13545	3009602	3010495	-	TIM barrel protein	1598.75	-0.787503	0.221198	-3.56017	0.000370615	0.00317967
gene-CWC46_RS13550	CWC46_RS13550	CWC46_RS13550	3010525	3012879	-	ATP-grasp domain-containing protein	3271.8	-0.959782	0.153009	-6.2727	3.54839e-10	8.72706e-09
gene-CWC46_RS13555	CWC46_RS13555	CWC46_RS13555	3012884	3014149	-	glycine hydroxymethyltransferase	883.389	-1.65233	0.192121	-8.60045	7.94028e-18	3.5869e-16
gene-CWC46_RS13560	CWC46_RS13560	CWC46_RS13560	3014163	3014879	-	hypothetical protein	218.103	-1.63292	0.196076	-8.32797	8.22376e-17	3.50063e-15
gene-CWC46_RS13565	CWC46_RS13565	CWC46_RS13565	3015174	3015446	+	DUF3811 domain-containing protein	2125.47	-0.444796	0.152431	-2.91802	0.00352266	0.0206828
gene-CWC46_RS13570	CWC46_RS13570	CWC46_RS13570	3015714	3016541	+	mannosyl-3-phosphoglycerate phosphatase-related protein	2183.2	-0.797926	0.159817	-4.99276	5.95229e-07	9.6523e-06
gene-CWC46_RS13575	CWC46_RS13575	CWC46_RS13575	3016558	3017784	+	hypothetical protein	2423.32	-0.942761	0.163539	-5.76476	8.17763e-09	1.6917e-07
gene-CWC46_RS13580	CWC46_RS13580	CWC46_RS13580	3017880	3018935	+	aldo/keto reductase	2390.02	-0.751874	0.152646	-4.92559	8.41069e-07	1.32979e-05
gene-CWC46_RS13585	ydfG	CWC46_RS13585	3018959	3019708	+	bifunctional NADP-dependent 3-hydroxy acid dehydrogenase/3-hydroxypropionate dehydrogenase YdfG	1855.86	-0.546636	0.153634	-3.55803	0.00037364	0.00318612
gene-CWC46_RS13630	CWC46_RS13630	CWC46_RS13630	3030012	3031184	-	MFS transporter	576.581	1.32147	0.195718	6.7519	1.45921e-11	4.01239e-10
gene-CWC46_RS13665	CWC46_RS13665	CWC46_RS13665	3038544	3039422	-	F1F0 ATPase F1 subunit gamma	2304.36	-0.492802	0.174829	-2.81877	0.00482077	0.0263801
gene-CWC46_RS13680	CWC46_RS13680	CWC46_RS13680	3041763	3042044	-	F0F1 ATP synthase subunit C	1696.5	-0.48444	0.189258	-2.55969	0.0104767	0.0488188
gene-CWC46_RS13685	CWC46_RS13685	CWC46_RS13685	3042063	3042764	-	F0F1 ATP synthase subunit A	3012.09	-0.567381	0.179192	-3.16634	0.00154373	0.0105302
gene-CWC46_RS13705	CWC46_RS13705	CWC46_RS13705	3043750	3045180	-	F0F1 ATP synthase subunit beta	11648.8	-0.516571	0.188595	-2.73904	0.00616181	0.0317029
gene-CWC46_RS13710	CWC46_RS13710	CWC46_RS13710	3045477	3046475	-	bile acid:sodium symporter	1253.27	-0.473466	0.157496	-3.0062	0.00264536	0.016448
gene-CWC46_RS13730	CWC46_RS13730	CWC46_RS13730	3049950	3051473	-	L-arabinose ABC transporter ATP-binding protein AraG	763.621	-0.713908	0.186292	-3.8322	0.000127005	0.00123031
gene-CWC46_RS13735	CWC46_RS13735	CWC46_RS13735	3051644	3052627	-	arabinose ABC transporter substrate-binding protein	140.029	1.23872	0.219618	5.64035	1.6971e-08	3.38425e-07
gene-CWC46_RS13795	topA	CWC46_RS13795	3066426	3069023	-	type I DNA topoisomerase	4501.94	-0.464055	0.144143	-3.21941	0.00128453	0.0090551
gene-CWC46_RS13800	CWC46_RS13800	CWC46_RS13800	3069438	3069725	+	YciN family protein	527.049	0.740872	0.182664	4.05593	4.99355e-05	0.000541825
gene-CWC46_RS13810	sohB	CWC46_RS13810	3070671	3071717	-	protease SohB	1584.61	0.534868	0.171694	3.11523	0.001838	0.0122358
gene-CWC46_RS13910	cls	CWC46_RS13910	3090344	3091804	+	cardiolipin synthase	2181.31	-0.561744	0.182285	-3.08168	0.00205836	0.0134006
gene-CWC46_RS13945	CWC46_RS13945	CWC46_RS13945	3099000	3099644	-	YchE family NAAT transporter	92.8982	0.860986	0.238922	3.60362	0.000313811	0.00274554
gene-CWC46_RS13950	adhE	CWC46_RS13950	3100164	3102863	+	bifunctional acetaldehyde-CoA/alcohol dehydrogenase	10219.3	-0.597225	0.183478	-3.25502	0.00113384	0.00809601
gene-CWC46_RS14025	ansA	CWC46_RS14025	3116845	3117864	+	asparaginase	219.805	-0.519582	0.203279	-2.55601	0.0105881	0.0490216
gene-CWC46_RS14080	CWC46_RS14080	CWC46_RS14080	3128819	3130354	+	SpoVR family protein	15841.9	-0.556414	0.15956	-3.48719	0.000488131	0.00400919
gene-CWC46_RS14100	CWC46_RS14100	CWC46_RS14100	3134353	3135342	+	TIGR00341 family protein	4415.11	-0.574665	0.1702	-3.37642	0.000734367	0.00561492
gene-CWC46_RS14105	CWC46_RS14105	CWC46_RS14105	3135652	3135873	+	hypothetical protein	299.139	0.744596	0.224485	3.31691	0.000910189	0.00671567
gene-CWC46_RS14110	CWC46_RS14110	CWC46_RS14110	3135870	3136406	-	hypothetical protein	189.462	1.66557	0.24194	6.88421	5.81108e-12	1.65972e-10
gene-CWC46_RS14115	CWC46_RS14115	CWC46_RS14115	3136409	3138484	-	Tail Collar domain protein	635.66	1.7942	0.180866	9.92008	3.40472e-23	2.15325e-21
gene-CWC46_RS14120	CWC46_RS14120	CWC46_RS14120	3138556	3139407	-	DUF2612 domain-containing protein	214.132	2.52017	0.220864	11.4105	3.70598e-30	4.12624e-28
gene-CWC46_RS14125	CWC46_RS14125	CWC46_RS14125	3139400	3140602	-	baseplate assembly protein J	276.654	1.91305	0.200135	9.55882	1.19112e-21	6.59135e-20
gene-CWC46_RS14130	CWC46_RS14130	CWC46_RS14130	3140602	3140952	-	hypothetical protein	55.2133	2.05432	0.33343	6.16117	7.22116e-10	1.728e-08
gene-CWC46_RS14135	CWC46_RS14135	CWC46_RS14135	3141014	3141616	-	hypothetical protein	90.2145	1.53775	0.260588	5.90107	3.61143e-09	7.91476e-08
gene-CWC46_RS14140	CWC46_RS14140	CWC46_RS14140	3141613	3142503	-	hypothetical protein	271.038	1.23086	0.196255	6.27172	3.57071e-10	8.73345e-09
gene-CWC46_RS14145	CWC46_RS14145	CWC46_RS14145	3142496	3142786	-	hypothetical protein	71.7099	1.4722	0.260824	5.64442	1.65741e-08	3.32007e-07
gene-CWC46_RS14150	CWC46_RS14150	CWC46_RS14150	3142783	3143430	-	hypothetical protein	294.867	1.18497	0.195925	6.04805	1.46609e-09	3.3804e-08
gene-CWC46_RS14155	CWC46_RS14155	CWC46_RS14155	3143433	3145160	-	glycoside hydrolase family 104 protein	785.333	1.32141	0.185109	7.13856	9.43119e-13	2.94027e-11
gene-CWC46_RS14160	CWC46_RS14160	CWC46_RS14160	3145205	3145795	-	hypothetical protein	229.526	1.61993	0.210578	7.69279	1.43965e-14	5.35576e-13
gene-CWC46_RS14165	CWC46_RS14165	CWC46_RS14165	3145902	3146672	-	phage antirepressor protein	1097.17	2.84594	0.244121	11.6579	2.09027e-31	2.72165e-29
gene-CWC46_RS14170	CWC46_RS14170	CWC46_RS14170	3146739	3147548	-	antirepressor	1691.82	2.81697	0.246088	11.447	2.43494e-30	2.91337e-28
gene-CWC46_RS14175	CWC46_RS14175	CWC46_RS14175	3147616	3147795	-	Arc family DNA-binding protein	3615.66	2.50124	0.352887	7.08792	1.36139e-12	4.18532e-11
gene-CWC46_RS14185	CWC46_RS14185	CWC46_RS14185	3148505	3148906	-	hypothetical protein	625.996	2.83494	0.175583	16.1458	1.215e-58	1.79294e-55
gene-CWC46_RS14190	CWC46_RS14190	CWC46_RS14190	3148910	3149314	-	hypothetical protein	325.534	2.67754	0.244303	10.9599	5.95435e-28	5.27199e-26
gene-CWC46_RS14195	CWC46_RS14195	CWC46_RS14195	3149321	3150478	-	DUF3383 family protein	784.13	2.40085	0.247011	9.71961	2.48722e-22	1.46812e-20
gene-CWC46_RS14200	CWC46_RS14200	CWC46_RS14200	3150486	3151010	-	hypothetical protein	221.325	2.45988	0.256746	9.58097	9.61396e-22	5.45654e-20
gene-CWC46_RS14205	CWC46_RS14205	CWC46_RS14205	3151012	3151431	-	hypothetical protein	300.467	2.80983	0.238867	11.7632	6.04073e-32	8.9141e-30
gene-CWC46_RS14210	CWC46_RS14210	CWC46_RS14210	3151434	3152021	-	hypothetical protein	462.359	2.64295	0.23936	11.0417	2.4034e-28	2.21663e-26
gene-CWC46_RS14215	CWC46_RS14215	CWC46_RS14215	3152018	3152455	-	DUF4054 domain-containing protein	686.145	2.81754	0.233794	12.0514	1.90713e-33	3.01531e-31
gene-CWC46_RS14220	CWC46_RS14220	CWC46_RS14220	3152545	3152847	-	hypothetical protein	509.505	2.71968	0.249191	10.914	9.87791e-28	8.25085e-26
gene-CWC46_RS14225	CWC46_RS14225	CWC46_RS14225	3152850	3153785	-	DUF2184 domain-containing protein	642.029	2.64053	0.245733	10.7455	6.22105e-27	4.83168e-25
gene-CWC46_RS14230	CWC46_RS14230	CWC46_RS14230	3153803	3154309	-	hypothetical protein	599.08	2.33961	0.194043	12.0572	1.77711e-33	2.9138e-31
gene-CWC46_RS14235	CWC46_RS14235	CWC46_RS14235	3154309	3155508	-	DUF2213 domain-containing protein	1852.57	2.86779	0.203	14.127	2.58852e-45	1.43242e-42
gene-CWC46_RS14240	CWC46_RS14240	CWC46_RS14240	3155520	3156269	-	minor capsid protein	315.973	2.89265	0.254655	11.3591	6.68462e-30	7.21776e-28
gene-CWC46_RS14245	CWC46_RS14245	CWC46_RS14245	3156319	3157710	-	DUF1073 domain-containing protein	580.101	2.88976	0.212324	13.6101	3.48724e-42	1.40346e-39
gene-CWC46_RS14250	terL	CWC46_RS14250	3157713	3159353	-	phage terminase large subunit	491.238	2.41913	0.25569	9.46122	3.04378e-21	1.66356e-19
gene-CWC46_RS22885	CWC46_RS22885	CWC46_RS22885	3159448	3159609	-	hypothetical protein	551.714	1.83571	0.251332	7.30393	2.7948e-13	9.37315e-12
gene-CWC46_RS14255	CWC46_RS14255	CWC46_RS14255	3159816	3160832	-	terminase small subunit	762.027	1.77026	0.194485	9.10229	8.84461e-20	4.39945e-18
gene-CWC46_RS22890	CWC46_RS22890	CWC46_RS22890	3161051	3161212	+	hypothetical protein	372.153	1.32453	0.228514	5.79629	6.77974e-09	1.42923e-07
gene-CWC46_RS14260	CWC46_RS14260	CWC46_RS14260	3161205	3161528	+	hypothetical protein	952.009	1.29503	0.162484	7.97021	1.58403e-15	6.26118e-14
gene-CWC46_RS14265	CWC46_RS14265	CWC46_RS14265	3161636	3161878	-	hypothetical protein	104.243	2.07273	0.271159	7.64399	2.10589e-14	7.70477e-13
gene-CWC46_RS14275	CWC46_RS14275	CWC46_RS14275	3162657	3163205	-	hypothetical protein	676.299	1.84571	0.169229	10.9066	1.07201e-27	8.78848e-26
gene-CWC46_RS14280	CWC46_RS14280	CWC46_RS14280	3163358	3163564	-	hypothetical protein	179.284	2.20509	0.221645	9.94874	2.55391e-23	1.68748e-21
gene-CWC46_RS14290	CWC46_RS14290	CWC46_RS14290	3163729	3164262	-	hypothetical protein	264.099	2.32624	0.223987	10.3856	2.88345e-25	2.16356e-23
gene-CWC46_RS14295	CWC46_RS14295	CWC46_RS14295	3164235	3164765	-	lysozyme	375.39	2.43365	0.207598	11.7229	9.73351e-32	1.39001e-29
gene-CWC46_RS14300	CWC46_RS14300	CWC46_RS14300	3164768	3165007	-	Lysis S family protein	183.341	2.23113	0.250714	8.89911	5.62957e-19	2.73869e-17
gene-CWC46_RS14310	CWC46_RS14310	CWC46_RS14310	3165640	3165816	-	type II toxin-antitoxin system HicA family toxin	37046.3	1.36198	0.231264	5.88929	3.87862e-09	8.45846e-08
gene-CWC46_RS14315	CWC46_RS14315	CWC46_RS14315	3165986	3166561	-	DUF1133 family protein	201.541	2.19697	0.239568	9.17055	4.70619e-20	2.39475e-18
gene-CWC46_RS14320	CWC46_RS14320	CWC46_RS14320	3166558	3166917	-	RusA family crossover junction endodeoxyribonuclease	116.667	2.67736	0.247823	10.8035	3.31308e-27	2.66673e-25
gene-CWC46_RS14325	CWC46_RS14325	CWC46_RS14325	3166914	3167198	-	DUF1364 family protein	141.292	2.85083	0.276565	10.308	6.4836e-25	4.70539e-23
gene-CWC46_RS14330	CWC46_RS14330	CWC46_RS14330	3167195	3167788	-	DUF1367 family protein	754.041	1.15252	0.181752	6.34118	2.28018e-10	5.63931e-09
gene-CWC46_RS14335	CWC46_RS14335	CWC46_RS14335	3167830	3168078	-	hypothetical protein	554.007	1.21642	0.190779	6.37606	1.81701e-10	4.54458e-09
gene-CWC46_RS14340	CWC46_RS14340	CWC46_RS14340	3168176	3169915	-	hypothetical protein	660.315	1.44497	0.19375	7.45788	8.79245e-14	3.01738e-12
gene-CWC46_RS14345	CWC46_RS14345	CWC46_RS14345	3169912	3170670	-	class I SAM-dependent methyltransferase	471.05	1.66169	0.22012	7.54901	4.38587e-14	1.5533e-12
gene-CWC46_RS14350	CWC46_RS14350	CWC46_RS14350	3170663	3171352	-	hypothetical protein	536.493	2.05155	0.222587	9.21688	3.05861e-20	1.63138e-18
gene-CWC46_RS14355	CWC46_RS14355	CWC46_RS14355	3171349	3171633	-	winged helix-turn-helix domain-containing protein	179.712	2.09252	0.232488	9.00055	2.24589e-19	1.10473e-17
gene-CWC46_RS14360	CWC46_RS14360	CWC46_RS14360	3171683	3172348	-	replication protein	699.362	2.24851	0.180825	12.4347	1.69271e-35	3.12235e-33
gene-CWC46_RS22895	CWC46_RS22895	CWC46_RS22895	3172398	3173114	-	Pyocin large subunit	357.294	2.27537	0.199346	11.4142	3.5525e-30	4.12624e-28
gene-CWC46_RS14370	CWC46_RS14370	CWC46_RS14370	3173188	3173748	-	DUF1019 domain-containing protein	392.334	2.6677	0.229667	11.6155	3.43824e-31	4.34888e-29
gene-CWC46_RS14375	CWC46_RS14375	CWC46_RS14375	3173751	3173981	-	hypothetical protein	412.258	2.72338	0.254049	10.7199	8.21036e-27	6.26677e-25
gene-CWC46_RS14380	CWC46_RS14380	CWC46_RS14380	3174084	3174476	+	helix-turn-helix domain-containing protein	1658.29	0.829302	0.24649	3.36445	0.000766966	0.00582394
gene-CWC46_RS14390	CWC46_RS14390	CWC46_RS14390	3175027	3175218	+	DUF1482 family protein	2139.82	3.65454	0.241549	15.1296	1.03296e-51	7.62152e-49
gene-CWC46_RS14395	CWC46_RS14395	CWC46_RS14395	3175500	3177185	+	hypothetical protein	3163.07	2.94082	0.206133	14.2666	3.53343e-46	2.23464e-43
gene-CWC46_RS14400	exoX	CWC46_RS14400	3177506	3178168	+	exodeoxyribonuclease X	611.129	2.60727	0.198224	13.1531	1.63253e-39	4.81815e-37
gene-CWC46_RS14405	CWC46_RS14405	CWC46_RS14405	3178168	3178836	+	AAA family ATPase	512.462	2.60867	0.200153	13.0333	7.90734e-39	1.94477e-36
gene-CWC46_RS14410	CWC46_RS14410	CWC46_RS14410	3178854	3179558	+	hypothetical protein	845.507	2.34079	0.179121	13.0682	5.00391e-39	1.30308e-36
gene-CWC46_RS14415	CWC46_RS14415	CWC46_RS14415	3179619	3179837	+	TraR/DksA family transcriptional regulator	203.399	2.37889	0.210994	11.2747	1.7501e-29	1.76084e-27
gene-CWC46_RS14420	CWC46_RS14420	CWC46_RS14420	3179935	3180189	+	excisionase family protein	186.844	2.34723	0.217998	10.7672	4.91857e-27	3.88831e-25
gene-CWC46_RS14425	CWC46_RS14425	CWC46_RS14425	3180223	3181506	+	site-specific integrase	796.089	1.46712	0.202061	7.26078	3.84865e-13	1.25279e-11
gene-CWC46_RS14455	minE	CWC46_RS14455	3185034	3185303	+	cell division topological specificity factor MinE	1269.31	-0.535077	0.157418	-3.39907	0.00067615	0.00526066
gene-CWC46_RS14520	CWC46_RS14520	CWC46_RS14520	3200292	3201092	+	PTS mannose/fructose/sorbose transporter subunit IIC	4921.41	-0.611408	0.182997	-3.34108	0.000834528	0.00626179
gene-CWC46_RS14525	CWC46_RS14525	CWC46_RS14525	3201107	3201949	+	PTS mannose transporter subunit IID	14921.6	-0.570044	0.178242	-3.19814	0.00138315	0.00962771
gene-CWC46_RS14530	CWC46_RS14530	CWC46_RS14530	3201997	3202455	+	DUF986 domain-containing protein	431.842	-0.734114	0.202896	-3.61818	0.000296678	0.00261632
gene-CWC46_RS14570	CWC46_RS14570	CWC46_RS14570	3208250	3208582	-	cupin domain-containing protein	106.026	1.04652	0.25562	4.09404	4.23924e-05	0.000472724
gene-CWC46_RS14585	CWC46_RS14585	CWC46_RS14585	3210859	3212490	+	pectate disaccharide-lyase	94.1659	1.08621	0.246715	4.40271	1.06909e-05	0.000135612
gene-CWC46_RS14620	CWC46_RS14620	CWC46_RS14620	3219143	3219712	+	metal-dependent hydrolase	142.262	1.25185	0.223846	5.59244	2.23902e-08	4.42506e-07
gene-CWC46_RS14640	CWC46_RS14640	CWC46_RS14640	3222297	3222653	+	nitrous oxide-stimulated promoter family protein	223.317	1.12253	0.199457	5.62792	1.82393e-08	3.62088e-07
gene-CWC46_RS22900	pheM	CWC46_RS22900	3226580	3226624	-	pheST operon leader peptide PheM	82.071	-1.09623	0.260017	-4.21601	2.48661e-05	0.000288929
gene-CWC46_RS14660	rplT	CWC46_RS14660	3226771	3227127	-	50S ribosomal protein L20	2937.66	-0.456573	0.162659	-2.80694	0.00500144	0.0270677
gene-CWC46_RS14665	rpmI	CWC46_RS14665	3227170	3227367	-	50S ribosomal protein L35	2954.89	-0.730339	0.197611	-3.69585	0.000219156	0.00202972
gene-CWC46_RS14670	infC	CWC46_RS14670	3227464	3228006	-	translation initiation factor IF-3	10391.4	-0.407016	0.157671	-2.58143	0.00983927	0.0461913
gene-CWC46_RS14675	thrS	CWC46_RS14675	3228010	3229938	-	threonine--tRNA ligase	7346.51	-0.536367	0.18736	-2.86276	0.00419963	0.0236537
gene-CWC46_RS14690	CWC46_RS14690	CWC46_RS14690	3231883	3233049	-	oligogalacturonide lyase	419.078	0.842196	0.217254	3.87655	0.000105949	0.00104695
gene-CWC46_RS14695	htpX	CWC46_RS14695	3233337	3234221	-	protease HtpX	2868.88	0.459363	0.14984	3.06568	0.00217173	0.0138934
gene-CWC46_RS14700	CWC46_RS14700	CWC46_RS14700	3234672	3236843	-	EAL domain-containing protein	3195.21	-0.564315	0.145499	-3.87847	0.000105116	0.00104105
gene-CWC46_RS14725	CWC46_RS14725	CWC46_RS14725	3241508	3243175	-	methyl-accepting chemotaxis sensory transducer	778.756	1.23125	0.16195	7.60262	2.90197e-14	1.05304e-12
gene-CWC46_RS14750	CWC46_RS14750	CWC46_RS14750	3248457	3249578	+	cupin domain-containing protein	2376.92	-0.508683	0.190259	-2.67364	0.0075034	0.0371977
gene-CWC46_RS14800	CWC46_RS14800	CWC46_RS14800	3259660	3260472	-	phage repressor protein CI	169.57	0.65241	0.234964	2.77664	0.00549246	0.0289811
gene-CWC46_RS14805	CWC46_RS14805	CWC46_RS14805	3261111	3261620	+	hypothetical protein	140.022	2.79279	0.246978	11.3079	1.19946e-29	1.26429e-27
gene-CWC46_RS14810	CWC46_RS14810	CWC46_RS14810	3261700	3261927	+	DUF2732 family protein	23.3764	3.53408	0.544987	6.48471	8.89033e-11	2.30161e-09
gene-CWC46_RS14815	CWC46_RS14815	CWC46_RS14815	3261927	3262151	+	TraR/DksA family transcriptional regulator	25.636	2.15465	0.430961	4.99965	5.74342e-07	9.34783e-06
gene-CWC46_RS14825	CWC46_RS14825	CWC46_RS14825	3264618	3264839	+	hypothetical protein	510.649	1.99035	0.283117	7.03014	2.0632e-12	6.17146e-11
gene-CWC46_RS14830	CWC46_RS14830	CWC46_RS14830	3265578	3265781	+	tail X family protein	45.6871	2.38439	0.387778	6.14886	7.80407e-10	1.85745e-08
gene-CWC46_RS14835	CWC46_RS14835	CWC46_RS14835	3265784	3265993	+	hypothetical protein	41.7507	2.04869	0.345822	5.92412	3.1397e-09	6.98465e-08
gene-CWC46_RS14840	CWC46_RS14840	CWC46_RS14840	3265977	3266486	+	lysozyme	59.4544	2.18061	0.309538	7.04474	1.85806e-12	5.63399e-11
gene-CWC46_RS14845	CWC46_RS14845	CWC46_RS14845	3266483	3266914	+	LysB family phage lysis regulatory protein	75.3853	1.88351	0.26657	7.06575	1.59755e-12	4.87747e-11
gene-CWC46_RS14850	CWC46_RS14850	CWC46_RS14850	3267004	3267471	+	phage tail protein	352.279	0.781685	0.272953	2.8638	0.00418586	0.0236362
gene-CWC46_RS14855	CWC46_RS14855	CWC46_RS14855	3267749	3268390	+	phage baseplate assembly protein V	247.667	2.23434	0.224834	9.93773	2.85255e-23	1.83018e-21
gene-CWC46_RS14860	CWC46_RS14860	CWC46_RS14860	3268387	3268734	+	GPW/gp25 family protein	92.8606	2.462	0.264114	9.32176	1.14426e-20	6.17758e-19
gene-CWC46_RS14865	CWC46_RS14865	CWC46_RS14865	3268739	3269647	+	baseplate assembly protein	141.706	2.28517	0.232847	9.81404	9.79638e-23	5.9409e-21
gene-CWC46_RS14870	CWC46_RS14870	CWC46_RS14870	3269640	3270251	+	phage tail protein I	103.297	2.02218	0.257183	7.86278	3.75688e-15	1.43377e-13
gene-CWC46_RS14875	CWC46_RS14875	CWC46_RS14875	3270478	3271497	+	protein of unknown function DUF3751%2C tail fiber protein	769.717	2.14378	0.165844	12.9265	3.19153e-38	7.43626e-36
gene-CWC46_RS14880	CWC46_RS14880	CWC46_RS14880	3271497	3272111	+	tail fiber assembly protein	819.504	2.00471	0.204176	9.81858	9.3654e-23	5.75842e-21
gene-CWC46_RS14910	CWC46_RS14910	CWC46_RS14910	3275302	3276459	+	phage tail protein	236.105	1.3932	0.198219	7.02859	2.08631e-12	6.19874e-11
gene-CWC46_RS14915	CWC46_RS14915	CWC46_RS14915	3276459	3277073	+	tail fiber assembly protein	220.084	0.934305	0.200665	4.65603	3.22359e-06	4.55937e-05
gene-CWC46_RS14920	CWC46_RS14920	CWC46_RS14920	3277403	3278671	+	protein of unknown function DUF3751%2C tail fiber protein	753.193	0.912654	0.182048	5.01326	5.35144e-07	8.77437e-06
gene-CWC46_RS14925	CWC46_RS14925	CWC46_RS14925	3278671	3279252	+	tail fiber assembly protein	1232.1	1.09104	0.186339	5.85512	4.76659e-09	1.02435e-07
gene-CWC46_RS14940	CWC46_RS14940	CWC46_RS14940	3281860	3283029	+	phage tail sheath protein	2488.35	2.52945	0.188268	13.4354	3.75179e-41	1.27763e-38
gene-CWC46_RS14945	CWC46_RS14945	CWC46_RS14945	3283044	3283565	+	phage major tail tube protein	4430.65	2.44451	0.174376	14.0186	1.19998e-44	5.90255e-42
gene-CWC46_RS14950	CWC46_RS14950	CWC46_RS14950	3283630	3283920	+	phage tail assembly protein	204.706	1.8713	0.21893	8.54751	1.25773e-17	5.56796e-16
gene-CWC46_RS14955	CWC46_RS14955	CWC46_RS14955	3283953	3284072	+	GpE family phage tail protein	96.6803	2.01329	0.244094	8.24803	1.61025e-16	6.66224e-15
gene-CWC46_RS14960	CWC46_RS14960	CWC46_RS14960	3284065	3286380	+	phage tail tape measure protein	502.41	1.98158	0.180236	10.9943	4.0696e-28	3.67676e-26
gene-CWC46_RS14965	CWC46_RS14965	CWC46_RS14965	3286394	3286888	+	P2 GpU family protein	146.626	1.95064	0.232418	8.39281	4.74656e-17	2.0601e-15
gene-CWC46_RS14970	CWC46_RS14970	CWC46_RS14970	3286885	3288078	+	hypothetical protein	257.461	1.05274	0.193124	5.45112	5.00525e-08	9.50998e-07
gene-CWC46_RS14975	CWC46_RS14975	CWC46_RS14975	3288177	3288392	+	transcriptional activator Ogr/delta	1757.92	1.38549	0.239286	5.79009	7.03482e-09	1.47598e-07
gene-CWC46_RS14985	CWC46_RS14985	CWC46_RS14985	3290319	3292088	+	diguanylate cyclase	2829.18	-0.888765	0.16799	-5.29057	1.21934e-07	2.18543e-06
gene-CWC46_RS14995	CWC46_RS14995	CWC46_RS14995	3293148	3293552	+	hypothetical protein	6080.62	-1.41701	0.147757	-9.59014	8.79689e-22	5.05764e-20
gene-CWC46_RS15075	CWC46_RS15075	CWC46_RS15075	3307897	3308298	+	SnoaL-like domain-containing protein	219.39	0.569712	0.189907	2.99995	0.00270023	0.0167188
gene-CWC46_RS15230	znuC	CWC46_RS15230	3336621	3337379	+	zinc ABC transporter ATP-binding protein ZnuC	310.207	1.08704	0.233462	4.65616	3.22168e-06	4.55937e-05
gene-CWC46_RS15280	CWC46_RS15280	CWC46_RS15280	3346289	3346684	+	glutathione metabolism protein	2685.27	-0.450044	0.166985	-2.69512	0.00703633	0.0353173
gene-CWC46_RS15345	CWC46_RS15345	CWC46_RS15345	3358888	3359469	-	molecular chaperone	533.492	0.852023	0.221866	3.84025	0.000122907	0.00119408
gene-CWC46_RS15350	CWC46_RS15350	CWC46_RS15350	3359500	3360237	-	phosphatase	581.988	0.854517	0.200888	4.2537	2.10263e-05	0.000250899
gene-CWC46_RS15355	CWC46_RS15355	CWC46_RS15355	3360497	3360586	+	tRNA-Ser	1160.24	1.13771	0.366345	3.10556	0.0018992	0.0125677
gene-CWC46_RS15375	CWC46_RS15375	CWC46_RS15375	3362398	3362940	-	flavin reductase family protein	856.698	-0.70672	0.15682	-4.50657	6.58824e-06	8.81153e-05
gene-CWC46_RS22910	CWC46_RS22910	CWC46_RS22910	3362993	3363148	-	hypothetical protein	40.0826	-1.00341	0.342761	-2.92742	0.00341783	0.0202825
gene-CWC46_RS15380	CWC46_RS15380	CWC46_RS15380	3363342	3364244	-	DMT family transporter	245.748	-0.652723	0.211607	-3.0846	0.00203825	0.0133087
gene-CWC46_RS15385	CWC46_RS15385	CWC46_RS15385	3365147	3365824	+	hypothetical protein	1152.93	-2.82956	0.252914	-11.1878	4.67744e-29	4.60156e-27
gene-CWC46_RS15390	CWC46_RS15390	CWC46_RS15390	3365847	3366734	+	oxidoreductase	869.295	-3.04635	0.23653	-12.8793	5.88507e-38	1.30266e-35
gene-CWC46_RS15395	CWC46_RS15395	CWC46_RS15395	3366749	3367960	+	ATP-grasp domain-containing protein	267.636	-2.61096	0.239122	-10.919	9.35695e-28	7.96601e-26
gene-CWC46_RS15400	CWC46_RS15400	CWC46_RS15400	3367957	3369120	+	ATP-grasp domain-containing protein	247.236	-2.69274	0.22286	-12.0826	1.30448e-33	2.22113e-31
gene-CWC46_RS15405	CWC46_RS15405	CWC46_RS15405	3369139	3370236	+	amidinotransferase	193.307	-2.05695	0.214784	-9.5768	1.00097e-21	5.60922e-20
gene-CWC46_RS15410	CWC46_RS15410	CWC46_RS15410	3370252	3371199	+	EamA family transporter	341.677	-1.59532	0.196772	-8.10745	5.16914e-16	2.0616e-14
gene-CWC46_RS15440	CWC46_RS15440	CWC46_RS15440	3376186	3376716	+	GNAT family N-acetyltransferase	306.585	-0.620605	0.190589	-3.25624	0.00112898	0.00808734
gene-CWC46_RS15495	CWC46_RS15495	CWC46_RS15495	3387326	3388447	-	NADH:flavin oxidoreductase	1039.74	0.546147	0.196828	2.77474	0.00552455	0.0291157
gene-CWC46_RS15500	CWC46_RS15500	CWC46_RS15500	3388548	3388934	+	helix-turn-helix transcriptional regulator	71.8567	0.966154	0.256864	3.76134	0.000169005	0.00159188
gene-CWC46_RS15510	cueO	CWC46_RS15510	3389633	3391333	-	multicopper oxidase CueO	4021.97	-0.771197	0.151545	-5.08891	3.60133e-07	6.10846e-06
gene-CWC46_RS15525	mukE	CWC46_RS15525	3397394	3398128	-	chromosome partition protein MukE	502.19	-0.506759	0.181363	-2.79417	0.00520325	0.0278665
gene-CWC46_RS15530	mukF	CWC46_RS15530	3398109	3399431	-	chromosome partition protein MukF	969.65	-0.586778	0.160046	-3.66632	0.000246069	0.00223685
gene-CWC46_RS15545	CWC46_RS15545	CWC46_RS15545	3401170	3402063	-	YcbJ family phosphotransferase	404.371	-0.567846	0.179691	-3.16013	0.00157698	0.010724
gene-CWC46_RS15550	CWC46_RS15550	CWC46_RS15550	3402305	3403618	-	right-handed parallel beta-helix repeat-containing protein	1108.35	-0.575309	0.156042	-3.68688	0.000227022	0.00209381
gene-CWC46_RS15595	CWC46_RS15595	CWC46_RS15595	3413175	3413457	-	type II toxin-antitoxin system HigB family toxin	110.293	0.712543	0.272593	2.61395	0.00895031	0.042514
gene-CWC46_RS15670	CWC46_RS15670	CWC46_RS15670	3427517	3428170	-	hypothetical protein	3307.76	-2.00651	0.177492	-11.3048	1.24255e-29	1.27925e-27
gene-CWC46_RS15680	hisG	CWC46_RS15680	3429732	3430631	+	ATP phosphoribosyltransferase	67.2459	0.765771	0.27428	2.79193	0.00523948	0.027946
gene-CWC46_RS15760	pflA	CWC46_RS15760	3448760	3449494	+	pyruvate formate lyase 1-activating protein	2354.23	-0.535453	0.199752	-2.68059	0.00734921	0.0365972
gene-CWC46_RS15765	CWC46_RS15765	CWC46_RS15765	3449488	3450792	-	permease for cytosine/purines uracil thiamine allantoin	296.518	0.579188	0.191058	3.03148	0.00243355	0.0153685
gene-CWC46_RS15775	CWC46_RS15775	CWC46_RS15775	3451988	3453139	-	MFS transporter	150.481	0.690281	0.214314	3.22089	0.00127795	0.00902308
gene-CWC46_RS15785	dmsD	CWC46_RS15785	3454267	3454881	-	Tat proofreading chaperone DmsD	996.828	-0.731393	0.175455	-4.16854	3.06556e-05	0.000351586
gene-CWC46_RS15790	CWC46_RS15790	CWC46_RS15790	3455033	3455893	-	dimethyl sulfoxide reductase anchor subunit	1609.98	-0.888213	0.172193	-5.15825	2.49271e-07	4.27722e-06
gene-CWC46_RS15795	dmsB	CWC46_RS15795	3455895	3456512	-	dimethylsulfoxide reductase subunit B	88.4661	0.838427	0.251329	3.33597	0.000850018	0.00635647
gene-CWC46_RS15875	cspD	CWC46_RS15875	3481421	3481642	+	cold shock-like protein CspD	5796.36	0.61498	0.207592	2.96244	0.00305208	0.0185344
gene-CWC46_RS15880	CWC46_RS15880	CWC46_RS15880	3481742	3483400	-	ATP-dependent endonuclease	1592.33	0.864845	0.205289	4.21282	2.52203e-05	0.000292278
gene-CWC46_RS15890	hcp	CWC46_RS15890	3484678	3486330	+	hydroxylamine reductase	676.87	-0.725718	0.164583	-4.40943	1.03644e-05	0.000132611
gene-CWC46_RS15920	artJ	CWC46_RS15920	3491246	3491977	+	arginine ABC transporter substrate-binding protein	168.503	0.564223	0.21153	2.66735	0.0076453	0.0377321
gene-CWC46_RS16000	deoR	CWC46_RS16000	3506537	3507307	+	DNA-binding transcriptional repressor DeoR	59.6569	1.02491	0.366265	2.79827	0.00513764	0.0276359
gene-CWC46_RS16005	CWC46_RS16005	CWC46_RS16005	3507304	3508518	-	serine hydrolase	1757.93	-0.48474	0.172522	-2.80973	0.00495829	0.0268999
gene-CWC46_RS16025	CWC46_RS16025	CWC46_RS16025	3510610	3511227	+	glutathione S-transferase	1539.86	-0.473935	0.16429	-2.88474	0.00391736	0.0224349
gene-CWC46_RS16050	CWC46_RS16050	CWC46_RS16050	3516248	3517924	-	methyl-accepting chemotaxis sensory transducer	3413.29	1.5968	0.185439	8.61094	7.2467e-18	3.30733e-16
gene-CWC46_RS16110	CWC46_RS16110	CWC46_RS16110	3530978	3531847	-	LysR family transcriptional regulator	2615.6	-0.454958	0.156516	-2.90679	0.00365164	0.0211862
gene-CWC46_RS16125	fruA	CWC46_RS16125	3534206	3535891	-	PTS fructose transporter subunit IIBC	1708.13	0.87677	0.315397	2.77989	0.00543776	0.028761
gene-CWC46_RS16130	fruK	CWC46_RS16130	3535908	3536846	-	1-phosphofructokinase	515.798	1.21841	0.312911	3.8938	9.86864e-05	0.000986196
gene-CWC46_RS16135	fruB	CWC46_RS16135	3536843	3537976	-	fused PTS fructose transporter subunit IIA/HPr protein	728.742	1.11337	0.289545	3.84523	0.000120441	0.00117962
gene-CWC46_RS16235	CWC46_RS16235	CWC46_RS16235	3558504	3559364	+	hypothetical protein	39.6935	1.32913	0.347326	3.82675	0.000129846	0.00125508
gene-CWC46_RS16265	CWC46_RS16265	CWC46_RS16265	3563982	3565433	-	sigma-54-dependent Fis family transcriptional regulator	3975.9	-0.608494	0.180188	-3.377	0.00073281	0.00561271
gene-CWC46_RS16285	CWC46_RS16285	CWC46_RS16285	3570250	3570966	+	phosphatase PAP2 family protein	2537.88	-0.743381	0.168381	-4.41488	1.01064e-05	0.000130062
gene-CWC46_RS16340	rplY	CWC46_RS16340	3582875	3583159	+	50S ribosomal protein L25	102.445	0.71885	0.26057	2.75876	0.00580208	0.0302542
gene-CWC46_RS16385	CWC46_RS16385	CWC46_RS16385	3588361	3589014	+	hypothetical protein	68.6944	1.93399	0.442852	4.36712	1.25893e-05	0.000157438
gene-CWC46_RS16390	CWC46_RS16390	CWC46_RS16390	3589017	3589358	+	hypothetical protein	20.8141	1.4826	0.536033	2.76587	0.00567715	0.0297077
gene-CWC46_RS16500	CWC46_RS16500	CWC46_RS16500	3609042	3610019	-	biotin-dependent carboxyltransferase	107.531	-0.591861	0.222641	-2.65836	0.00785223	0.0384959
gene-CWC46_RS16540	ompX	CWC46_RS16540	3616297	3616812	-	outer membrane protein OmpX	24399.9	-0.895605	0.183064	-4.89232	9.96564e-07	1.54258e-05
gene-CWC46_RS16550	dps	CWC46_RS16550	3618639	3619142	+	DNA starvation/stationary phase protection protein Dps	14464.2	-1.25529	0.180561	-6.95215	3.59772e-12	1.05478e-10
gene-CWC46_RS16610	pbpG	CWC46_RS16610	3635295	3636257	-	D-alanyl-D-alanine endopeptidase	1554.34	-0.541506	0.145866	-3.71235	0.000205342	0.00191378
gene-CWC46_RS16620	cyaB	CWC46_RS16620	3637346	3637885	-	class IV adenylate cyclase	544.432	-1.186	0.25222	-4.70223	2.57337e-06	3.79744e-05
gene-CWC46_RS16625	dusC	CWC46_RS16625	3638579	3639514	-	tRNA dihydrouridine(16) synthase DusC	226.356	0.517429	0.196674	2.6309	0.00851586	0.0409335
gene-CWC46_RS16630	CWC46_RS16630	CWC46_RS16630	3639695	3640180	+	DUF2127 domain-containing protein	181.963	-0.628655	0.20629	-3.04744	0.00230803	0.0146595
gene-CWC46_RS16705	CWC46_RS16705	CWC46_RS16705	3656331	3656759	-	TOBE domain-containing protein	451.609	0.600296	0.210143	2.85661	0.00428194	0.0239951
gene-CWC46_RS16715	CWC46_RS16715	CWC46_RS16715	3658314	3659795	+	AAA family ATPase	671.876	1.42032	0.166193	8.54622	1.2719e-17	5.57497e-16
gene-CWC46_RS16730	CWC46_RS16730	CWC46_RS16730	3660940	3661119	+	transposase	376.833	-0.960861	0.171949	-5.58806	2.29626e-08	4.51802e-07
gene-CWC46_RS16735	CWC46_RS16735	CWC46_RS16735	3661137	3662245	-	IS3 family transposase	78.6497	0.809641	0.252337	3.20857	0.00133396	0.00935889
gene-CWC46_RS16775	CWC46_RS16775	CWC46_RS16775	3667033	3667108	-	tRNA-Gly	777.888	0.615539	0.219592	2.8031	0.00506135	0.0273251
gene-CWC46_RS16800	cycA	CWC46_RS16800	3672026	3673435	+	D-serine/D-alanine/glycine transporter	1924.18	-0.660709	0.171946	-3.84254	0.000121769	0.00119001
gene-CWC46_RS16810	CWC46_RS16810	CWC46_RS16810	3674185	3674260	+	tRNA-Asn	328.795	0.828039	0.232763	3.55743	0.000374503	0.00318612
gene-CWC46_RS16870	CWC46_RS16870	CWC46_RS16870	3686193	3686648	+	MarR family transcriptional regulator	54.6875	0.989295	0.299445	3.30376	0.000953974	0.00699212
gene-CWC46_RS16945	CWC46_RS16945	CWC46_RS16945	3703173	3703928	+	LuxR family transcriptional regulator	129.457	-0.720236	0.239819	-3.00325	0.00267117	0.0165852
gene-CWC46_RS16950	CWC46_RS16950	CWC46_RS16950	3704030	3704929	+	proline iminopeptidase-family hydrolase	61.2042	-0.929806	0.271323	-3.42693	0.000610443	0.00484307
gene-CWC46_RS16965	betB	CWC46_RS16965	3708061	3709533	+	betaine-aldehyde dehydrogenase	577.189	-0.81621	0.177222	-4.60557	4.11339e-06	5.65527e-05
gene-CWC46_RS16970	betA	CWC46_RS16970	3709558	3711243	+	choline dehydrogenase	1333.07	-0.675028	0.197176	-3.42348	0.000618253	0.00488751
gene-CWC46_RS17010	CWC46_RS17010	CWC46_RS17010	3722746	3723912	-	linear amide C-N hydrolase	2749	-0.636187	0.188244	-3.37959	0.000725933	0.00558906
gene-CWC46_RS17015	CWC46_RS17015	CWC46_RS17015	3724470	3724814	+	type I addiction module toxin%2C SymE family	83.2547	1.07836	0.318861	3.3819	0.000719859	0.00556163
gene-CWC46_RS17020	CWC46_RS17020	CWC46_RS17020	3724913	3725599	-	hypothetical protein	742.511	-0.988715	0.19629	-5.037	4.72877e-07	7.87002e-06
gene-CWC46_RS17040	CWC46_RS17040	CWC46_RS17040	3729549	3729866	+	DUF134 domain-containing protein	206.219	-0.828095	0.192648	-4.29849	1.71969e-05	0.000209727
gene-CWC46_RS17045	CWC46_RS17045	CWC46_RS17045	3729841	3730359	+	dinitrogenase iron-molybdenum cofactor biosynthesis protein	406.047	-0.594645	0.211088	-2.81705	0.00484664	0.0264237
gene-CWC46_RS17050	CWC46_RS17050	CWC46_RS17050	3730557	3730898	+	carboxymuconolactone decarboxylase family protein	6790.09	-1.05404	0.165413	-6.37215	1.86396e-10	4.63582e-09
gene-CWC46_RS17055	CWC46_RS17055	CWC46_RS17055	3731669	3733627	+	methyl-accepting chemotaxis sensory transducer	536.453	-0.797492	0.189014	-4.21923	2.45136e-05	0.000285584
gene-CWC46_RS17230	patD	CWC46_RS17230	3769340	3770764	-	aminobutyraldehyde dehydrogenase	1607.74	-0.671273	0.163184	-4.1136	3.89536e-05	0.000437684
gene-CWC46_RS17260	CWC46_RS17260	CWC46_RS17260	3777360	3777986	+	4Fe-4S dicluster domain-containing protein	53.8779	0.814059	0.317122	2.56702	0.0102575	0.047901
gene-CWC46_RS17380	dmpG	CWC46_RS17380	3802689	3803696	+	4-hydroxy-2-oxovalerate aldolase	13.399	-1.54024	0.530338	-2.90427	0.00368115	0.021247
gene-CWC46_RS17400	CWC46_RS17400	CWC46_RS17400	3806333	3806875	+	4Fe-4S binding protein	191.992	0.747901	0.261921	2.85544	0.00429766	0.0240528
gene-CWC46_RS17405	fdhF	CWC46_RS17405	3806914	3809064	+	formate dehydrogenase subunit alpha	522.905	0.664939	0.189174	3.51496	0.000439817	0.00367372
gene-CWC46_RS17440	CWC46_RS17440	CWC46_RS17440	3819260	3819335	+	tRNA-Asn	566.66	1.20955	0.300806	4.02103	5.79451e-05	0.000621121
gene-CWC46_RS17450	CWC46_RS17450	CWC46_RS17450	3820129	3821064	-	zinc-binding alcohol dehydrogenase family protein	855.132	0.902231	0.303994	2.96792	0.00299818	0.0182321
gene-CWC46_RS17455	CWC46_RS17455	CWC46_RS17455	3821135	3821617	+	winged helix-turn-helix transcriptional regulator	771.381	-0.531816	0.18913	-2.81191	0.00492482	0.0267512
gene-CWC46_RS17545	CWC46_RS17545	CWC46_RS17545	3844953	3845690	-	SDR family oxidoreductase	191.324	-0.65686	0.226141	-2.90465	0.00367668	0.021247
gene-CWC46_RS17555	CWC46_RS17555	CWC46_RS17555	3846925	3847677	-	LuxR family transcriptional regulator	168.415	-1.11514	0.293787	-3.79574	0.000147203	0.00141053
gene-CWC46_RS17605	CWC46_RS17605	CWC46_RS17605	3859576	3860529	-	nucleoside hydrolase	170.248	-0.74879	0.196298	-3.81456	0.000136425	0.00131581
gene-CWC46_RS17610	CWC46_RS17610	CWC46_RS17610	3860526	3861410	-	dihydrodipicolinate synthase family protein	819.487	-1.42833	0.206984	-6.90068	5.17527e-12	1.48772e-10
gene-CWC46_RS17615	CWC46_RS17615	CWC46_RS17615	3861462	3863024	-	ABC transporter substrate-binding protein	2470.86	-0.838099	0.277051	-3.02507	0.00248573	0.0156311
gene-CWC46_RS17620	CWC46_RS17620	CWC46_RS17620	3863177	3864061	+	LysR family transcriptional regulator	362.052	-1.55057	0.221362	-7.00471	2.47498e-12	7.30449e-11
gene-CWC46_RS17700	CWC46_RS17700	CWC46_RS17700	3891121	3892062	-	ABC transporter ATP-binding protein	117.582	-0.615654	0.231936	-2.65441	0.00794467	0.0388201
gene-CWC46_RS17740	CWC46_RS17740	CWC46_RS17740	3900077	3901627	+	amino acid adenylation domain-containing protein	277.07	-2.39073	0.270098	-8.85136	8.64604e-19	4.07192e-17
gene-CWC46_RS17745	CWC46_RS17745	CWC46_RS17745	3901614	3901886	+	acyl carrier protein	76.2481	-2.40515	0.394954	-6.0897	1.13121e-09	2.64967e-08
gene-CWC46_RS17750	CWC46_RS17750	CWC46_RS17750	3901889	3902836	+	chlorinating enzyme	237.995	-2.32305	0.302242	-7.68605	1.51748e-14	5.59824e-13
gene-CWC46_RS17755	CWC46_RS17755	CWC46_RS17755	3902852	3903514	+	hypothetical protein	116.824	-2.56272	0.351359	-7.29374	3.01467e-13	1.00346e-11
gene-CWC46_RS17760	CWC46_RS17760	CWC46_RS17760	3903524	3904441	+	DMT family transporter	125.327	-1.80587	0.308979	-5.84465	5.07625e-09	1.08563e-07
gene-CWC46_RS17765	CWC46_RS17765	CWC46_RS17765	3904434	3905153	+	thioesterase	83.6486	-1.29036	0.295239	-4.37054	1.23939e-05	0.000155626
gene-CWC46_RS17860	CWC46_RS17860	CWC46_RS17860	3929497	3930504	-	NAD-dependent epimerase	470.121	-0.486529	0.1706	-2.85188	0.00434621	0.0242631
gene-CWC46_RS17950	galK	CWC46_RS17950	3951045	3952196	+	galactokinase	196.323	0.669803	0.248618	2.6941	0.00705782	0.0353849
gene-CWC46_RS18005	CWC46_RS18005	CWC46_RS18005	3964144	3965634	+	carotenoid oxygenase family protein	83.4184	-0.719419	0.268178	-2.68262	0.00730483	0.0364994
gene-CWC46_RS18145	phrB	CWC46_RS18145	3990934	3992376	-	deoxyribodipyrimidine photo-lyase	2428.3	-0.464015	0.16197	-2.86482	0.00417241	0.0235903
gene-CWC46_RS18165	kdpA	CWC46_RS18165	3994183	3995871	+	potassium-transporting ATPase subunit KdpA	571.863	-0.833141	0.159132	-5.23552	1.64517e-07	2.89015e-06
gene-CWC46_RS18170	kdpB	CWC46_RS18170	3995886	3997952	+	potassium-transporting ATPase subunit KdpB	934.904	-0.879801	0.194293	-4.52822	5.94837e-06	8.00408e-05
gene-CWC46_RS18175	kdpC	CWC46_RS18175	3997968	3998543	+	potassium-transporting ATPase subunit KdpC	305.174	-0.813778	0.22843	-3.56249	0.000367352	0.0031578
gene-CWC46_RS18180	kdbD	CWC46_RS18180	3998556	4001285	+	two-component system sensor histidine kinase KdbD	1294.73	-0.605107	0.163385	-3.70357	0.000212588	0.00197716
gene-CWC46_RS18185	kdpE	CWC46_RS18185	4001282	4001971	+	two-component system response regulator KdpE	365.977	-0.648846	0.179059	-3.62364	0.000290485	0.00258228
gene-CWC46_RS18215	CWC46_RS18215	CWC46_RS18215	4006333	4008000	-	HAMP domain-containing protein	2586.36	1.09105	0.150747	7.23763	4.5658e-13	1.4647e-11
gene-CWC46_RS18235	CWC46_RS18235	CWC46_RS18235	4011636	4013126	-	PTS transporter subunit EIIC	5300.39	-0.596646	0.210542	-2.83385	0.00459906	0.0255138
gene-CWC46_RS18255	asnB	CWC46_RS18255	4017067	4018728	+	asparagine synthase B	597.531	0.888552	0.180101	4.93362	8.07186e-07	1.28079e-05
gene-CWC46_RS18260	CWC46_RS18260	CWC46_RS18260	4018949	4019025	+	tRNA-Met	322.054	0.630572	0.201082	3.1359	0.00171329	0.0115798
gene-CWC46_RS18265	CWC46_RS18265	CWC46_RS18265	4019033	4019117	+	tRNA-Leu	354.436	0.944854	0.287016	3.29199	0.000994806	0.00721968
gene-CWC46_RS18270	CWC46_RS18270	CWC46_RS18270	4019147	4019221	+	tRNA-Gln	408.414	1.17581	0.344053	3.41752	0.000631949	0.00498687
gene-CWC46_RS18275	CWC46_RS18275	CWC46_RS18275	4019259	4019332	+	tRNA-Gln	299.06	1.206	0.339021	3.5573	0.000374682	0.00318612
gene-CWC46_RS18280	CWC46_RS18280	CWC46_RS18280	4019382	4019458	+	tRNA-Met	83.6575	0.969714	0.327475	2.96118	0.00306463	0.0185798
gene-CWC46_RS18285	CWC46_RS18285	CWC46_RS18285	4019465	4019538	+	tRNA-Gln	213.037	1.56147	0.396946	3.93372	8.36409e-05	0.000859115
gene-CWC46_RS18425	cspE	CWC46_RS18425	4046771	4046980	-	transcription antiterminator/RNA stability regulator CspE	37203.5	0.795582	0.161657	4.92141	8.59223e-07	1.34886e-05
gene-CWC46_RS18435	ypfM	CWC46_RS18435	4048282	4048341	-	protein YpfM	74.8212	2.14164	0.296657	7.21925	5.2277e-13	1.66497e-11
gene-CWC46_RS18465	CWC46_RS18465	CWC46_RS18465	4052764	4053438	+	M15 family metallopeptidase	999.119	-0.61063	0.183938	-3.31976	0.000900953	0.00665863
gene-CWC46_RS18510	ypfH	CWC46_RS18510	4060945	4061631	-	esterase	3856.98	0.796754	0.171056	4.65785	3.19526e-06	4.54837e-05
gene-CWC46_RS18535	dapA	CWC46_RS18535	4066912	4067790	-	4-hydroxy-tetrahydrodipicolinate synthase	632.579	0.649655	0.219641	2.9578	0.00309845	0.0187267
gene-CWC46_RS18590	mglB	CWC46_RS18590	4077448	4078443	+	galactose/glucose ABC transporter substrate-binding protein MglB	339.498	1.13241	0.19886	5.69451	1.2373e-08	2.50115e-07
gene-CWC46_RS18595	mglA	CWC46_RS18595	4078519	4080039	+	galactose/methyl galactoside ABC transporter ATP-binding protein MglA	47.0459	1.12026	0.296552	3.77763	0.000158329	0.00150091
gene-CWC46_RS18635	tesA	CWC46_RS18635	4089663	4090301	+	multifunctional acyl-CoA thioesterase I/protease I/lysophospholipase L1	1369.52	-0.712283	0.207177	-3.43803	0.000585954	0.00468234
gene-CWC46_RS18640	CWC46_RS18640	CWC46_RS18640	4090330	4091106	+	SDR family oxidoreductase	735.503	-0.529859	0.172823	-3.0659	0.00217015	0.0138934
gene-CWC46_RS18655	CWC46_RS18655	CWC46_RS18655	4093527	4094072	-	outer membrane insertion signal	96.8791	0.648554	0.234659	2.76381	0.00571307	0.0298604
gene-CWC46_RS18745	CWC46_RS18745	CWC46_RS18745	4119371	4119826	+	NfeD family protein	1483.22	-0.484654	0.155793	-3.11088	0.0018653	0.0123804
gene-CWC46_RS18750	cueR	CWC46_RS18750	4119823	4120257	-	Cu(I)-responsive transcriptional regulator	849.582	0.538607	0.156079	3.45086	0.0005588	0.00448967
gene-CWC46_RS18845	acrR	CWC46_RS18845	4143576	4144217	-	multidrug efflux transporter transcriptional repressor AcrR	884.717	-0.639855	0.195561	-3.27189	0.0010683	0.00771515
gene-CWC46_RS18915	CWC46_RS18915	CWC46_RS18915	4159342	4159803	-	Lrp/AsnC family transcriptional regulator	766.157	-0.54072	0.164176	-3.29353	0.000989376	0.00719206
gene-CWC46_RS18940	hupB	CWC46_RS18940	4164790	4165062	-	DNA-binding protein HU-beta	1552.11	0.605188	0.220414	2.74569	0.00603833	0.0312286
gene-CWC46_RS19015	panE	CWC46_RS19015	4182166	4183074	+	2-dehydropantoate 2-reductase	1385.54	-0.535386	0.150654	-3.55374	0.000379794	0.00320919
gene-CWC46_RS19020	yajL	CWC46_RS19020	4183037	4183627	+	protein deglycase YajL	2976.1	-0.633157	0.147371	-4.29634	1.73642e-05	0.000211184
gene-CWC46_RS19050	pgpA	CWC46_RS19050	4188631	4189032	-	phosphatidylglycerophosphatase A	384.349	-0.559242	0.195074	-2.86682	0.00414622	0.0235325
gene-CWC46_RS19080	mgtA	CWC46_RS19080	4193344	4196055	+	magnesium-translocating P-type ATPase	483.552	0.442075	0.168236	2.62771	0.00859619	0.0411854
gene-CWC46_RS19120	CWC46_RS19120	CWC46_RS19120	4203388	4203990	+	peroxiredoxin C	12830.6	-0.655841	0.163495	-4.01139	6.03632e-05	0.000642375
gene-CWC46_RS19135	CWC46_RS19135	CWC46_RS19135	4207370	4208476	-	cobalamin-independent methionine synthase II family protein	521.53	0.672459	0.248282	2.70845	0.00675993	0.0342797
gene-CWC46_RS19140	phoR	CWC46_RS19140	4208769	4210091	-	phosphate regulon sensor histidine kinase PhoR	1214.28	-0.91256	0.174177	-5.23926	1.61219e-07	2.86633e-06
gene-CWC46_RS19145	phoB	CWC46_RS19145	4210119	4210808	-	phosphate response regulator transcription factor PhoB	7285.44	-0.955891	0.225646	-4.23625	2.27287e-05	0.000268319
gene-CWC46_RS19160	rdgC	CWC46_RS19160	4216133	4217044	+	recombination-associated protein RdgC	179.838	0.616882	0.193958	3.18048	0.00147029	0.0101071
gene-CWC46_RS19175	ppnP	CWC46_RS19175	4219558	4219842	-	pyrimidine/purine nucleoside phosphorylase	322.8	0.873491	0.237871	3.67212	0.000240549	0.0021957
gene-CWC46_RS19210	CWC46_RS19210	CWC46_RS19210	4223288	4224703	+	PLP-dependent aminotransferase family protein	644.71	0.624051	0.222451	2.80534	0.0050263	0.027169
gene-CWC46_RS19225	CWC46_RS19225	CWC46_RS19225	4226303	4227352	-	type II asparaginase	913.815	0.845172	0.169319	4.99161	5.98788e-07	9.67458e-06
gene-CWC46_RS19245	CWC46_RS19245	CWC46_RS19245	4231545	4232825	+	MFS transporter	20.4747	-1.20535	0.417605	-2.88635	0.00389739	0.0223494
gene-CWC46_RS19255	CWC46_RS19255	CWC46_RS19255	4233518	4234408	+	LysR family transcriptional regulator	241.502	-0.903606	0.185817	-4.86289	1.15686e-06	1.7755e-05
gene-CWC46_RS19260	CWC46_RS19260	CWC46_RS19260	4234518	4235120	-	hypothetical protein	4839.59	0.980723	0.148993	6.58232	4.63156e-11	1.22047e-09
gene-CWC46_RS19305	CWC46_RS19305	CWC46_RS19305	4242896	4243237	-	alkylphosphonate utilization protein	419.225	1.15706	0.185477	6.23828	4.42419e-10	1.07027e-08
gene-CWC46_RS19320	CWC46_RS19320	CWC46_RS19320	4245769	4247664	+	methyl-accepting chemotaxis protein	1759.71	1.37354	0.167641	8.19332	2.54109e-16	1.04161e-14
gene-CWC46_RS19380	mutS	CWC46_RS19380	4262506	4265067	+	DNA mismatch repair protein MutS	859.51	0.433817	0.162151	2.67539	0.00746429	0.0370453
gene-CWC46_RS19405	tilS	CWC46_RS19405	4266959	4268311	-	tRNA lysidine(34) synthetase TilS	364.835	0.73399	0.177629	4.13216	3.59377e-05	0.000407404
gene-CWC46_RS19410	CWC46_RS19410	CWC46_RS19410	4268280	4268669	-	VOC family protein	257.144	0.602194	0.218451	2.75665	0.00583964	0.0303507
gene-CWC46_RS19440	fabZ	CWC46_RS19440	4275919	4276374	-	3-hydroxyacyl-ACP dehydratase FabZ	838.875	-0.576696	0.176649	-3.26465	0.001096	0.0078766
gene-CWC46_RS19490	tsf	CWC46_RS19490	4286789	4287646	-	elongation factor Ts	298.956	0.807018	0.238239	3.38743	0.00070551	0.00546986
gene-CWC46_RS19515	CWC46_RS19515	CWC46_RS19515	4293391	4293780	+	DUF3461 family protein	8124.51	-0.591453	0.153964	-3.84151	0.000122278	0.00119235
gene-CWC46_RS19520	CWC46_RS19520	CWC46_RS19520	4293960	4294418	-	flavodoxin	302.825	0.65599	0.211374	3.10345	0.00191276	0.0126009
gene-CWC46_RS19600	CWC46_RS19600	CWC46_RS19600	4308058	4308134	+	tRNA-Met	434.453	1.31389	0.279153	4.70669	2.51766e-06	3.72765e-05
gene-CWC46_RS19605	CWC46_RS19605	CWC46_RS19605	4308181	4308257	+	tRNA-Met	570.834	1.13443	0.319226	3.5537	0.000379855	0.00320919
gene-CWC46_RS19630	ptrA	CWC46_RS19630	4316615	4319500	-	pitrilysin	815.196	-0.534991	0.20168	-2.65267	0.00798582	0.0389353
gene-CWC46_RS19650	CWC46_RS19650	CWC46_RS19650	4323782	4324387	-	prepilin peptidase-dependent protein	772.588	-0.535776	0.20422	-2.62352	0.00870264	0.0415157
gene-CWC46_RS19655	CWC46_RS19655	CWC46_RS19655	4324381	4324872	-	prepilin peptidase-dependent protein	480.539	-0.701212	0.199851	-3.50867	0.000450358	0.00374762
gene-CWC46_RS19745	CWC46_RS19745	CWC46_RS19745	4344048	4344665	+	TetR/AcrR family transcriptional regulator	147.972	-0.914686	0.207515	-4.40781	1.0442e-05	0.000133218
gene-CWC46_RS19825	CWC46_RS19825	CWC46_RS19825	4360261	4360590	-	hypothetical protein	127.333	0.800246	0.279283	2.86537	0.00416528	0.0235903
gene-CWC46_RS19830	CWC46_RS19830	CWC46_RS19830	4360699	4361070	-	hypothetical protein	78.874	0.788536	0.271115	2.90849	0.00363177	0.0210995
gene-CWC46_RS19845	CWC46_RS19845	CWC46_RS19845	4364058	4367681	-	hypothetical protein	792.401	-0.49127	0.174083	-2.82204	0.00477191	0.0262232
gene-CWC46_RS22950	CWC46_RS22950	CWC46_RS22950	4371934	4372347	+	hypothetical protein	882.767	0.822075	0.273285	3.00813	0.00262864	0.0163902
gene-CWC46_RS19890	cas1	CWC46_RS19890	4374502	4375383	+	CRISPR-associated endonuclease Cas1	589.164	-0.865121	0.172253	-5.02239	5.10335e-07	8.43006e-06
gene-CWC46_RS19895	cas2	CWC46_RS19895	4375376	4375672	+	CRISPR-associated endonuclease Cas2	209.726	-0.777306	0.228522	-3.40145	0.00067029	0.00523346
gene-CWC46_RS19900	cas10	CWC46_RS19900	4376784	4379234	+	type III-A CRISPR-associated protein Cas10/Csm1	683.046	-1.11661	0.182487	-6.11883	9.42663e-10	2.23164e-08
gene-CWC46_RS19905	csm2	CWC46_RS19905	4379259	4379642	+	type III-A CRISPR-associated protein Csm2	108.23	-1.08057	0.285589	-3.78363	0.000154556	0.00147144
gene-CWC46_RS19910	csm3	CWC46_RS19910	4379655	4380401	+	type III-A CRISPR-associated RAMP protein Csm3	190.847	-0.838694	0.284827	-2.94457	0.00323405	0.0193602
gene-CWC46_RS19915	CWC46_RS19915	CWC46_RS19915	4380401	4381381	+	hypothetical protein	116.086	-0.846349	0.233683	-3.62179	0.000292572	0.00259562
gene-CWC46_RS19920	CWC46_RS19920	CWC46_RS19920	4381378	4383057	+	DUF324 domain-containing protein	143.171	-0.679902	0.252867	-2.68877	0.00717153	0.0358738
gene-CWC46_RS20390	CWC46_RS20390	CWC46_RS20390	4461379	4461684	-	hypothetical protein	789.34	0.459219	0.177268	2.59054	0.00958252	0.0452258
gene-CWC46_RS20395	CWC46_RS20395	CWC46_RS20395	4462127	4462921	-	molybdopterin-dependent oxidoreductase	195.797	-0.798044	0.204939	-3.89405	9.85829e-05	0.000986196
gene-CWC46_RS20435	CWC46_RS20435	CWC46_RS20435	4470832	4472208	-	aromatic acid/H+ symport family MFS transporter	152.227	-0.661371	0.247857	-2.66836	0.00762228	0.0377026
gene-CWC46_RS20565	malT	CWC46_RS20565	4500528	4503251	+	HTH-type transcriptional regulator MalT	974.632	0.592444	0.192896	3.07132	0.00213118	0.0137133
gene-CWC46_RS20570	CWC46_RS20570	CWC46_RS20570	4503334	4503414	-	DNA starvation/stationary phase protection protein	65.7526	-1.15306	0.361101	-3.1932	0.00140708	0.00976353
gene-CWC46_RS20575	katG	CWC46_RS20575	4503629	4505803	+	catalase/peroxidase HPI	2602.18	-0.47688	0.163344	-2.91948	0.0035061	0.0206187
gene-CWC46_RS20585	CWC46_RS20585	CWC46_RS20585	4507949	4509331	-	glutamate decarboxylase	5285.3	-0.655631	0.159981	-4.09819	4.164e-05	0.000465505
gene-CWC46_RS20605	CWC46_RS20605	CWC46_RS20605	4513213	4514529	-	type II toxin-antitoxin system HipA family toxin	1029.67	-0.537	0.172686	-3.10969	0.00187287	0.012412
gene-CWC46_RS20655	CWC46_RS20655	CWC46_RS20655	4522239	4524551	-	polyketide synthase	401.038	-0.648628	0.181883	-3.56618	0.000362221	0.00312583
gene-CWC46_RS20660	CWC46_RS20660	CWC46_RS20660	4524548	4526023	-	AMP-binding protein	199.062	-0.580603	0.214581	-2.70576	0.00681485	0.034463
gene-CWC46_RS20675	CWC46_RS20675	CWC46_RS20675	4528242	4529288	-	O-methyltransferase family 2	32.1418	-0.944935	0.347026	-2.72295	0.00647016	0.0329235
gene-CWC46_RS20680	CWC46_RS20680	CWC46_RS20680	4529299	4531860	-	aminotransferase class III-fold pyridoxal phosphate-dependent enzyme	163.658	-0.901297	0.226228	-3.98401	6.77609e-05	0.000715146
gene-CWC46_RS20685	CWC46_RS20685	CWC46_RS20685	4531857	4534457	-	hypothetical protein	64.736	-0.983101	0.287793	-3.416	0.000635491	0.0050059
gene-CWC46_RS20690	CWC46_RS20690	CWC46_RS20690	4534620	4537292	-	pyruvate water dikinase phosphoenolpyruvate--protein phosphotransferase	367.247	-1.32526	0.237432	-5.58164	2.38256e-08	4.66707e-07
gene-CWC46_RS20695	CWC46_RS20695	CWC46_RS20695	4537289	4539301	-	NAD(P)-binding protein	283.921	-0.732696	0.238199	-3.07599	0.00209808	0.0135991
gene-CWC46_RS20700	CWC46_RS20700	CWC46_RS20700	4539298	4540458	-	acyl-CoA/acyl-ACP dehydrogenase	269.458	-2.23259	0.230934	-9.66764	4.13806e-22	2.41042e-20
gene-CWC46_RS20715	CWC46_RS20715	CWC46_RS20715	4544130	4544441	+	helix-turn-helix transcriptional regulator	503.753	-0.567448	0.207499	-2.7347	0.00624367	0.0320287
gene-CWC46_RS20735	CWC46_RS20735	CWC46_RS20735	4546623	4547036	+	GNAT family N-acetyltransferase	19.6649	-1.89541	0.4631	-4.09289	4.26034e-05	0.0004738
gene-CWC46_RS20755	CWC46_RS20755	CWC46_RS20755	4550510	4553032	+	cation-translocating P-type ATPase	2628.49	-0.760069	0.182222	-4.17111	3.03118e-05	0.000349454
gene-CWC46_RS20760	CWC46_RS20760	CWC46_RS20760	4553090	4554361	+	ferric reductase	684.728	-0.818036	0.209775	-3.89959	9.63552e-05	0.000971673
gene-CWC46_RS20795	CWC46_RS20795	CWC46_RS20795	4562782	4563396	+	helix-turn-helix transcriptional regulator	1456	0.872869	0.148854	5.86394	4.52021e-09	9.76144e-08
gene-CWC46_RS20800	CWC46_RS20800	CWC46_RS20800	4563397	4564266	+	queuosine precursor transporter	964.869	0.823009	0.258261	3.18673	0.00143889	0.00995307
gene-CWC46_RS20805	queF	CWC46_RS20805	4564271	4565113	+	NADPH-dependent 7-cyano-7-deazaguanine reductase QueF	1111.99	1.03214	0.298185	3.4614	0.000537364	0.00434902
gene-CWC46_RS20835	CWC46_RS20835	CWC46_RS20835	4571856	4572683	+	carbohydrate ABC transporter permease	105.928	-0.745711	0.28102	-2.65359	0.00796412	0.0388723
gene-CWC46_RS20855	ydfZ	CWC46_RS20855	4575745	4576023	+	putative selenium delivery protein YdfZ	3901.15	-0.751014	0.147817	-5.08069	3.76058e-07	6.30609e-06
gene-CWC46_RS20985	CWC46_RS20985	CWC46_RS20985	4603437	4604117	-	response regulator transcription factor	233.004	0.767303	0.186904	4.10534	4.03724e-05	0.000452477
gene-CWC46_RS21035	nudK	CWC46_RS21035	4615222	4615803	-	GDP-mannose pyrophosphatase NudK	204.649	0.604909	0.218606	2.76711	0.00565548	0.0296645
gene-CWC46_RS21055	recN	CWC46_RS21055	4619158	4620819	+	DNA repair protein RecN	1909.5	0.887497	0.203758	4.35564	1.32679e-05	0.000165456
gene-CWC46_RS21175	CWC46_RS21175	CWC46_RS21175	4640838	4641851	-	sugar ABC transporter substrate-binding protein	1469.81	1.66147	0.202831	8.19137	2.5827e-16	1.04896e-14
gene-CWC46_RS21180	CWC46_RS21180	CWC46_RS21180	4641861	4643468	-	methyl-accepting chemotaxis sensory transducer	2681.28	1.72579	0.151252	11.41	3.72825e-30	4.12624e-28
gene-CWC46_RS21315	CWC46_RS21315	CWC46_RS21315	4671685	4672545	+	MurR/RpiR family transcriptional regulator	649.492	-1.26121	0.317739	-3.96932	7.20769e-05	0.000752558
gene-CWC46_RS21370	CWC46_RS21370	CWC46_RS21370	4682732	4682971	+	DinI family protein	84.7284	0.789094	0.248962	3.16954	0.00152682	0.0104309
gene-CWC46_RS21415	CWC46_RS21415	CWC46_RS21415	4689600	4690025	-	hypothetical protein	158.707	0.887922	0.24681	3.59759	0.000321183	0.00280449
gene-CWC46_RS21420	nifJ	CWC46_RS21420	4690484	4694017	+	pyruvate:ferredoxin (flavodoxin) oxidoreductase	2672.06	-0.715676	0.147593	-4.84897	1.24104e-06	1.888e-05
gene-CWC46_RS21425	CWC46_RS21425	CWC46_RS21425	4694157	4695410	+	L%2CD-transpeptidase family protein	820.57	-0.562803	0.20147	-2.79348	0.00521447	0.0278798
gene-CWC46_RS21465	CWC46_RS21465	CWC46_RS21465	4703912	4704055	-	GrpB family protein	340.371	-0.569172	0.174134	-3.26859	0.00108085	0.00779302
gene-CWC46_RS21505	lpxP	CWC46_RS21505	4712475	4713398	-	kdo(2)-lipid IV(A) palmitoleoyltransferase	189.525	0.794354	0.271527	2.92551	0.00343896	0.0203105
gene-CWC46_RS21540	CWC46_RS21540	CWC46_RS21540	4720040	4721182	-	glycosyltransferase family 4 protein	2599.06	-0.511686	0.192558	-2.65731	0.00787675	0.0385308
gene-CWC46_RS21545	CWC46_RS21545	CWC46_RS21545	4721179	4722069	-	NAD-dependent epimerase/dehydratase family protein	4552.52	-0.618821	0.184978	-3.34538	0.000821694	0.00618646
gene-CWC46_RS21550	gmd	CWC46_RS21550	4722069	4723103	-	GDP-mannose 4%2C6-dehydratase	2616.87	-0.497178	0.17081	-2.91071	0.00360612	0.0210056
gene-CWC46_RS21570	CWC46_RS21570	CWC46_RS21570	4724476	4729101	+	glycosyltransferase	5971.45	-0.422115	0.138933	-3.03825	0.00237954	0.0150704
gene-CWC46_RS21585	CWC46_RS21585	CWC46_RS21585	4731590	4733122	-	IS66 family transposase	660.83	0.915735	0.210503	4.35023	1.35996e-05	0.000168171
gene-CWC46_RS21600	CWC46_RS21600	CWC46_RS21600	4734270	4736231	-	hypothetical protein	788.1	-0.811797	0.177573	-4.57163	4.83944e-06	6.60675e-05
gene-CWC46_RS21605	CWC46_RS21605	CWC46_RS21605	4736228	4737553	-	NAD(P)/FAD-dependent oxidoreductase	715.652	-0.734954	0.197249	-3.72602	0.000194523	0.00182448
gene-CWC46_RS21610	CWC46_RS21610	CWC46_RS21610	4737580	4738596	-	flippase-like domain-containing protein	883.784	-1.09519	0.185532	-5.90297	3.5701e-09	7.86309e-08
gene-CWC46_RS21615	rfbF	CWC46_RS21615	4738596	4739372	-	glucose-1-phosphate cytidylyltransferase	895.849	-1.07498	0.167977	-6.39961	1.55775e-10	3.94067e-09
gene-CWC46_RS21620	CWC46_RS21620	CWC46_RS21620	4739385	4740368	-	glycosyltransferase family 2 protein	1634.36	-0.88942	0.1478	-6.01772	1.76893e-09	3.99543e-08
gene-CWC46_RS22970	CWC46_RS22970	CWC46_RS22970	4740365	4741186	-	NAD-dependent epimerase/dehydratase family protein	2212.04	-0.615879	0.168012	-3.66569	0.000246677	0.00223779
gene-CWC46_RS21635	CWC46_RS21635	CWC46_RS21635	4742372	4742491	-	hypothetical protein	218.998	-0.668528	0.206147	-3.24297	0.00118289	0.00839205
gene-CWC46_RS22975	CWC46_RS22975	CWC46_RS22975	4742869	4743018	-	hypothetical protein	185.566	-0.711079	0.24354	-2.91976	0.00350302	0.0206187
gene-CWC46_RS21640	CWC46_RS21640	CWC46_RS21640	4743532	4744734	-	hypothetical protein	808.829	-0.604141	0.202405	-2.98482	0.00283746	0.0174707
gene-CWC46_RS21645	CWC46_RS21645	CWC46_RS21645	4744780	4745592	-	class I SAM-dependent methyltransferase	784.551	-0.789577	0.16806	-4.69819	2.62472e-06	3.84757e-05
gene-CWC46_RS21650	CWC46_RS21650	CWC46_RS21650	4745600	4746895	-	ABC transporter ATP-binding protein	1808.99	-0.804211	0.21836	-3.68296	0.000230544	0.00212186
gene-CWC46_RS21670	rfbC	CWC46_RS21670	4751486	4752046	-	dTDP-4-dehydrorhamnose 3%2C5-epimerase	465.77	-0.539505	0.196601	-2.74416	0.00606663	0.0313208
gene-CWC46_RS21690	CWC46_RS21690	CWC46_RS21690	4755121	4755498	-	helix-turn-helix transcriptional regulator	58.5852	0.80139	0.282603	2.83574	0.00457194	0.0253952
gene-CWC46_RS21700	CWC46_RS21700	CWC46_RS21700	4757202	4757275	-	tRNA-Gly	116.369	1.47711	0.28701	5.14655	2.65317e-07	4.53498e-06
gene-CWC46_RS21770	sdhE	CWC46_RS21770	4772510	4772776	-	FAD assembly factor SdhE	1201.63	0.63347	0.160734	3.94111	8.11071e-05	0.000836972
gene-CWC46_RS21800	gcvH	CWC46_RS21800	4780507	4780899	-	glycine cleavage system protein GcvH	1100.43	0.464859	0.175422	2.64994	0.0080506	0.0391908
gene-CWC46_RS21820	alsS	CWC46_RS21820	4784239	4785966	-	acetolactate synthase AlsS	336.943	-1.21501	0.185691	-6.54318	6.02223e-11	1.57754e-09
gene-CWC46_RS21825	budA	CWC46_RS21825	4786080	4786862	-	acetolactate decarboxylase	92.4333	-3.85432	0.328955	-11.7169	1.04463e-31	1.44518e-29
gene-CWC46_RS21830	CWC46_RS21830	CWC46_RS21830	4786979	4787872	+	LysR family transcriptional regulator	382.693	-2.0086	0.181139	-11.0887	1.42303e-28	1.36951e-26
gene-CWC46_RS21855	CWC46_RS21855	CWC46_RS21855	4792414	4793571	-	ABC transporter substrate-binding protein	403.927	0.638479	0.223735	2.85373	0.00432097	0.0241527
gene-CWC46_RS21870	CWC46_RS21870	CWC46_RS21870	4796397	4796483	-	tRNA-Leu	1424.25	0.94316	0.28119	3.35417	0.000796033	0.00602399
gene-CWC46_RS21875	CWC46_RS21875	CWC46_RS21875	4796514	4796600	-	tRNA-Leu	2861.07	1.27917	0.29384	4.35329	1.34107e-05	0.000166767
gene-CWC46_RS21880	CWC46_RS21880	CWC46_RS21880	4796635	4796721	-	tRNA-Leu	1036.39	1.14137	0.289341	3.94472	7.98948e-05	0.000826388
gene-CWC46_RS21895	rsmC	CWC46_RS21895	4798911	4799945	-	16S rRNA (guanine(1207)-N(2))-methyltransferase RsmC	81.487	0.651316	0.247231	2.63445	0.00842743	0.0406408
gene-CWC46_RS21925	deoC	CWC46_RS21925	4804387	4805139	-	deoxyribose-phosphate aldolase	1515.91	-0.421484	0.160638	-2.62382	0.00869506	0.0415157
gene-CWC46_RS21930	lsrK	CWC46_RS21930	4805781	4807376	-	autoinducer-2 kinase	1182.81	-0.666617	0.211395	-3.15341	0.00161373	0.010957
gene-CWC46_RS21935	lsrR	CWC46_RS21935	4807635	4808627	-	transcriptional regulator LsrR	704.839	-0.618091	0.201066	-3.07407	0.00211157	0.0136267
gene-CWC46_RS21990	CWC46_RS21990	CWC46_RS21990	4817254	4817757	-	N-acetyltransferase	655.98	0.938079	0.176296	5.32105	1.03167e-07	1.87492e-06
gene-CWC46_RS21995	CWC46_RS21995	CWC46_RS21995	4817751	4818275	-	SCP2 domain-containing protein	1025.66	0.978227	0.209022	4.68002	2.86853e-06	4.12305e-05
gene-CWC46_RS22010	CWC46_RS22010	CWC46_RS22010	4820612	4821634	+	luciferase-like monooxygenase	780.009	-0.446547	0.174823	-2.55428	0.0106407	0.0491717
gene-CWC46_RS22060	CWC46_RS22060	CWC46_RS22060	4833848	4833924	-	tRNA-Met	932.557	1.87357	0.318344	5.88534	3.97228e-09	8.62024e-08
gene-CWC46_RS22105	CWC46_RS22105	CWC46_RS22105	4840609	4840695	-	tRNA-Leu	763.86	0.586133	0.219718	2.66766	0.00763812	0.0377321
gene-CWC46_RS22135	yhbY	CWC46_RS22135	4846504	4846797	+	ribosome assembly RNA-binding protein YhbY	3341.65	-0.813196	0.189558	-4.28995	1.78714e-05	0.000216758
gene-CWC46_RS22230	CWC46_RS22230	CWC46_RS22230	4863501	4863686	+	hypothetical protein	45.814	0.853102	0.304925	2.79775	0.00514607	0.0276476
gene-CWC46_RS22240	CWC46_RS22240	CWC46_RS22240	4864697	4865170	-	ATP-independent periplasmic protein-refolding chaperone	7546.92	-1.08219	0.242595	-4.46089	8.16199e-06	0.000107539
gene-CWC46_RS22245	CWC46_RS22245	CWC46_RS22245	4865407	4866351	-	pectate lyase	255.653	1.15151	0.229327	5.02128	5.13289e-07	8.44732e-06
gene-CWC46_RS22260	CWC46_RS22260	CWC46_RS22260	4868993	4869991	+	Gfo/Idh/MocA family oxidoreductase	4211.04	-0.887034	0.180768	-4.90704	9.24601e-07	1.44127e-05
gene-CWC46_RS22310	CWC46_RS22310	CWC46_RS22310	4881251	4881556	+	DUF883 domain-containing protein	14225.5	-0.567336	0.204544	-2.77366	0.00554302	0.0291534
gene-CWC46_RS22315	CWC46_RS22315	CWC46_RS22315	4881561	4881956	+	hypothetical protein	17660.4	-0.543259	0.203913	-2.66417	0.00771795	0.038006
gene-CWC46_RS22390	aspA	CWC46_RS22390	4895248	4896687	+	aspartate ammonia-lyase	6891.67	1.08509	0.246409	4.40359	1.06472e-05	0.000135446
gene-CWC46_RS22395	CWC46_RS22395	CWC46_RS22395	4896893	4898194	+	anaerobic C4-dicarboxylate transporter	728.085	0.711991	0.167813	4.24277	2.20781e-05	0.000261336
gene-CWC46_RS22440	CWC46_RS22440	CWC46_RS22440	4903197	4904318	-	acetoin dehydrogenase dihydrolipoyllysine-residue acetyltransferase subunit	741.509	0.853259	0.288499	2.95758	0.00310067	0.0187267
gene-CWC46_RS22445	CWC46_RS22445	CWC46_RS22445	4904320	4905339	-	alpha-ketoacid dehydrogenase subunit beta	190.459	0.735079	0.274101	2.68178	0.00732321	0.0365306
gene-CWC46_RS22450	CWC46_RS22450	CWC46_RS22450	4905368	4906372	-	thiamine pyrophosphate-dependent dehydrogenase E1 component subunit alpha	67.8032	1.85325	0.368173	5.03363	4.81285e-07	7.97995e-06
gene-CWC46_RS22455	CWC46_RS22455	CWC46_RS22455	4906399	4907478	-	ATP-NAD/AcoX kinase	69.2448	1.72725	0.336333	5.13554	2.81338e-07	4.79032e-06
gene-CWC46_RS22490	CWC46_RS22490	CWC46_RS22490	4914853	4916040	-	amidohydrolase	182.002	-0.61685	0.233885	-2.63741	0.00835429	0.0404644
gene-CWC46_RS22530	CWC46_RS22530	CWC46_RS22530	4923464	4925143	-	HAMP domain-containing protein	505.25	1.57274	0.344091	4.57073	4.86031e-06	6.60675e-05
gene-CWC46_RS22535	CWC46_RS22535	CWC46_RS22535	4925797	4926900	+	MFS transporter	63.0412	-1.49742	0.313751	-4.77263	1.81838e-06	2.71958e-05
gene-CWC46_RS22540	CWC46_RS22540	CWC46_RS22540	4926915	4928138	+	aminotransferase class I/II-fold pyridoxal phosphate-dependent enzyme	144.139	-0.973601	0.217502	-4.47628	7.59537e-06	0.000100975
gene-CWC46_RS22565	osmY	CWC46_RS22565	4932584	4933204	-	molecular chaperone OsmY	11595.1	-0.617367	0.204559	-3.01803	0.0025442	0.0159762
gene-CWC46_RS22575	CWC46_RS22575	CWC46_RS22575	4935526	4936212	-	YtjB family periplasmic protein	341.776	0.959428	0.204119	4.70034	2.59732e-06	3.82005e-05
gene-CWC46_RS22595	CWC46_RS22595	CWC46_RS22595	4940076	4940690	-	5-formyltetrahydrofolate cyclo-ligase	655.639	0.968909	0.181342	5.34299	9.14259e-08	1.7006e-06
gene-CWC46_RS22665	CWC46_RS22665	CWC46_RS22665	4953725	4955305	+	methyl-accepting chemotaxis sensory transducer	453.964	1.0628	0.174917	6.076	1.23214e-09	2.87088e-08
gene-CWC46_RS22710	CWC46_RS22710	CWC46_RS22710	4963543	4964403	+	L-ribulose-5-phosphate 3-epimerase	675.568	-0.818951	0.166499	-4.91866	8.71374e-07	1.3631e-05
gene-CWC46_RS22720	CWC46_RS22720	CWC46_RS22720	4965170	4965871	-	phosphohydrolase	90.4016	0.822157	0.264165	3.11228	0.00185646	0.0123401
